# Supplementary material for: Shared pedigree relationships and transmission of unreduced gametes in cultivated banana
Source: Ann Bot. 2023 Jun 2;131(7):1149–61. doi: 10.1093/aob/mcad065 (PMC10457027; doi:10.1093/aob/mcad065)
Supplement: mcad065_suppl_Supplementary_Tables [file mcad065_suppl_supplementary_tables.xlsx]

## Sheet: Information
Shared pedigree relationships and transmission of unreduced gametes in cultivated banana
Guillaume Martin, Franc-Christophe Baurens, Karine Labadie, Catherine Hervouet, Frédéric Salmon, Franck Marius, Nilda Paulo-de-la-Reberdiere, Ines Van den Houwe, Jean-Marc Aury, Angélique D’Hont, Nabila Yahiaoui.
SUPPLEMENTARY TABLES S1 to S5 in 5 excel sheets
Table S1: Accession information.
Table S2: List of accessions used for global trio analysis and of accessions used for identification of M. balbisiana and Australimusa private alleles sites for the Mchare analysis.
Table S3: Global parentage trio analysis: proportions of SNP sites in accordance with trios.
Table S4: Global parentage trio results for synthetic F1 trios.
Table S5: Global analysis of Mchare contribution.

## Sheet: Table S1
Table S1: Accession information.
Accession/Sample name	Name in Vcf	Accession not reported because similar to	Collection code/Biosample	Provider	Accession number (NCBI)	Origin (provenance)	Ploidy	Genomea	Section	Species/Subgroup/Trio Parent	wild/cult/hybb
Khi Maeo	883-Khi_Maeo	DYN261_Pa_Patthalong	PT-BA-00150	CRB Plantes Tropicales CIRAD-INRA	-	Thailand	2	AA	EUMUSA	-	cv
BaXiJiao	DB_BaXiJiao	DYN104_Grande_Naine	SAMN08512120	NCBI	SRR6996491	-	3	AAA	EUMUSA	Musa acuminata AAA Group	cv
calypso.2012-1164	DB_Calypso_2012_1164	-	SAMN11522020	NCBI	SRR8989634,SRR9734076,SRR9850639	-	4	AAAA	EUMUSA	Musa x paradisiaca	cv
Cavendish	DB_Cavendish	DYN104_Grande_Naine	SAMN07758502	NCBI	SRR6147593	-	3	AAA	EUMUSA	Musa acuminata AAA Group	cv
congo2.2011-0950	DB_Congo2_2011_0950	DYN135_Intokatoke	SAMN11522017	NCBI	SRR8989631,SRR9734078	-	3	AAA	EUMUSA	Musa sp.**	cv
troglodytarum.fei.wain.1999-0158	DB_Fei_Wain_1999_0158	-	SAMN11522026	NCBI	SRR8989640,SRR9850641,SRR9734080	-	2	NA	AUSTRALIMUSA	Musa troglodytarum	cv
FenJiao	DB_FenJiao	DYN234_Namwa_Khom	SAMN08512124	NCBI	SRR6996487	-	3	ABB	EUMUSA	Musa ABB Group	cv
Gonja Manjaya	DB_Gonja_Manjaya	DYN206_Mkono_Wa_Tembo	SAMN07758501	NCBI	SRR6147590	-	3	AAB	EUMUSA	Musa AAB Group	cv
acuminata.green_red.2012-1161	DB_Green_Red_2012_1161	DYN135_Intokatoke	SAMN11522014	NCBI	SRR8989628, SRR9734077	-	3	AAA	EUMUSA	Musa acuminata**	cv
Kamaramasenge	DB_Kamaramasenge	DYN153_Kingala_1	SAMN08512126	NCBI	SRR6996494	-	3	AAB	EUMUSA	Musa AAB Group	cv
one_hand_planty.2011-0952	DB_One_Hand_Planty_2011_0952	DYN206_Mkono_Wa_Tembo	SAMN11522022	NCBI	SRR8989636	-	3	AAB	EUMUSA	Musa AAB Group	cv
acuminata.paka.2012-1156	DB_Paka_2012_1156	DYN270_Paka	SAMN11522015	NCBI	SRR8989629	-	2	AA	EUMUSA	Musa acuminata	cv
paradisiaca.1999-2846	DB_paradisiaca_1999_2846	DYN426_Yangambi_km5	SAMN11522023	NCBI	SRR8989637	-	3	AAA	EUMUSA	Musa x paradisiaca**	cv
Pisang Awak	DB_Pisang_Awak	-	SAMN07758500	NCBI	SRR6147589	-	4	ABBB	EUMUSA	Musa ABB Group**	cv
sucrier_pisang_mas.1998-2307	DB_Pisang_Mas_1998_2307	DYN305_Pisang_Mas	SAMN11522024	NCBI	SRR8989638	-	2	AA	EUMUSA	Musa acuminata	cv
ney_poovan.safet_velchi.2012-1152	DB_Safet_Velchi_2012_1152	DYN088_Figue_rose	SAMN11522021	NCBI	SRR9696636,SRR8989635	-	3	AAA	EUMUSA	Musa x paradisiaca**	cv
Sukali Ndiizi	DB_Sukali_Ndiizi	DYN153_Kingala_1	SAMN07758499	NCBI	SRR6147591	-	3	AAB	EUMUSA	Musa AAB Group	cv
Mlali Mshia Wa Komba	DYN_2013-098_Mshia_Wa_Komba	-	NA*	X. Perrier	-	Mayotte	2	AA	EUMUSA	Mchare	cv
Pisang Tongat	DYN_ITC0063_Pisang_Tongat	-	ITC0063	ITC Leuven-Bioversity Int.	-	ND	2	AA	EUMUSA	-	cv
Wh-o-Gu	DYN_ITC0078_Wh_o_Gu	-	ITC0078	ITC Leuven-Bioversity Int.	-	Papua New Guinea	3	AAA	EUMUSA	-	cv
Racadag	DYN_ITC0434_Racadag	-	ITC0434	ITC Leuven-Bioversity Int.	-	Philippines	2	AA	EUMUSA	-	cv
Malaysian Blood	DYN_ITC0568_Malaysian_Blood	-	ITC0568	ITC Leuven-Bioversity Int.	-	ND	2	AA	EUMUSA	-	cv
Gulum	DYN_ITC0589_Gulum	-	ITC0589	ITC Leuven-Bioversity Int.	-	Papua New Guinea	2	AA	EUMUSA	-	cv
Gorop	DYN_ITC0778_Gorop	-	ITC0778	ITC Leuven-Bioversity Int.	-	Papua New Guinea	2	AA	EUMUSA	-	cv
Aivip	DYN_ITC0785_Aivip	-	ITC0785	ITC Leuven-Bioversity Int.	-	Papua New Guinea	2	AA	EUMUSA	-	cv
Katual no.2	DYN_ITC0786_Katual_no2	-	ITC0786	ITC Leuven-Bioversity Int.	-	Papua New Guinea	2	AA	EUMUSA	-	cv
Sihir	DYN_ITC0810_Sihir	-	ITC0810	ITC Leuven-Bioversity Int.	-	Papua New Guinea	2	AA	EUMUSA	-	cv
Tonton Kepa	DYN_ITC0822_Tonton_Kepa	-	ITC0822	ITC Leuven-Bioversity Int.	-	Papua New Guinea	2	AS	EUMUSA	AS hybrid	cv
Merik	DYN_ITC0946_Merik	-	ITC0946	ITC Leuven-Bioversity Int.	-	Papua New Guinea	3	AAA	EUMUSA	-	cv
Manameg Red	DYN_ITC0996_Manameg_Red	-	ITC0996	ITC Leuven-Bioversity Int.	-	Papua New Guinea	2	AA	EUMUSA	-	cv
Sena	DYN_ITC1013_Sena	-	ITC1013	ITC Leuven-Bioversity Int.	-	Papua New Guinea	2	AA	EUMUSA	-	cv
Veinte Cohol	DYN_ITC1031_Veinte_Cohol	-	ITC1031	ITC Leuven-Bioversity Int.	-	Philippines (Collection)	2	AA	EUMUSA	-	cv
Tomolo	DYN_ITC1187_Tomolo	-	ITC1187	ITC Leuven-Bioversity Int.	-	Papua New Guinea	2	AA	EUMUSA	-	cv
Spiral	DYN_ITC1206_Spiral	-	ITC1206	ITC Leuven-Bioversity Int.	-	Papua New Guinea	2	AA	EUMUSA	-	cv
Vudu Beo	DYN_ITC1211_Vudu_Beo	-	ITC1211	ITC Leuven-Bioversity Int.	-	Papua New Guinea	2	AA	EUMUSA	-	cv
Papat	DYN_ITC1245_Papat	-	ITC1245	ITC Leuven-Bioversity Int.	-	Papua New Guinea	2	AA	EUMUSA	-	cv
Aata	DYN005_Aata	-	PT-BA-00005	CRB Plantes Tropicales CIRAD-INRA	-	French Polynesia	2	NA	AUSTRALIMUSA	Fe'i	cv
Aiori	DYN009_Aiori	-	PT-BA-00009	CRB Plantes Tropicales CIRAD-INRA	-	French Polynesia	2	NA	AUSTRALIMUSA	Fe'i	cv
Akondro mainty	DYN010_Akondro_mainty	DYN_2013-098_Mshia_Wa_Komba	PT-BA-00010	CRB Plantes Tropicales CIRAD-INRA	-	Madagascar	2	AA	EUMUSA	Mchare	cv
Asupina	DYN014_Asupina	-	PT-BA-00014	CRB Plantes Tropicales CIRAD-INRA	-	Papua New Guinea	3	NA	AUSTRALIMUSA	Fe'i	cv
Bebek	DYN027_Bebek	-	PT-BA-00027	CRB Plantes Tropicales CIRAD-INRA	-	Indonesia (Western New Guinea)	2	AA	EUMUSA	-	cv
Beram	DYN031_Beram	-	PT-BA-00031	CRB Plantes Tropicales CIRAD-INRA	-	Indonesia (Western New Guinea)	2	AA	EUMUSA	-	cv
Colatina Ouro	DYN061_Colatina_Ouro	-	PT-BA-00061	CRB Plantes Tropicales CIRAD-INRA	-	ND	2	AA	EUMUSA	-	cv
Dibit	DYN067_Dibit	-	PT-BA-00067	CRB Plantes Tropicales CIRAD-INRA	-	Indonesia (Western New Guinea)	2	AA	EUMUSA	-	cv
Figue rose	DYN088_Figue_rose	-	PT-BA-00088	CRB Plantes Tropicales CIRAD-INRA	-	ND	3	AAA	EUMUSA	Red	cv
Figue rose naine	DYN089_Figue_rose_naine	DYN088_Figue_rose	PT-BA-00089	CRB Plantes Tropicales CIRAD-INRA	-	Guadeloupe	3	AAA	EUMUSA	Red	cv
Galeo	DYN097_Galeo	-	PT-BA-00097	CRB Plantes Tropicales CIRAD-INRA	-	Papua New Guinea	2	AA	EUMUSA	-	cv
Grande Naine	DYN104_Grande_Naine	-	PT-BA-00104	CRB Plantes Tropicales CIRAD-INRA	-	ND	3	AAA	EUMUSA	Cavendish	cv
Gros Michel	DYN106_Gros_Michel	-	PT-BA-00106	CRB Plantes Tropicales CIRAD-INRA	-	ND	3	AAA	EUMUSA	Gros Michel	cv
Guyod	DYN112_Guyod	-	PT-BA-00112	CRB Plantes Tropicales CIRAD-INRA	-	Philippines	2	AA	EUMUSA	-	cv
Heva	DYN114_Heva	-	PT-BA-00114	CRB Plantes Tropicales CIRAD-INRA	-	Papua New Guinea	2	AA	EUMUSA	-	cv
Hom	DYN120_Hom	-	PT-BA-00120	CRB Plantes Tropicales CIRAD-INRA	-	Thailand	2	AA	EUMUSA	-	cv
Hom (Sakhon Nakhon)	DYN121_Hom_Sakhon_Nakhon	-	PT-BA-00121	CRB Plantes Tropicales CIRAD-INRA	-	Thailand (collection)	3	AAA	EUMUSA	Orotava	cv
Hom (Thong Mokho)	DYN122_Hom_Thong_Mokho	-	PT-BA-00122	CRB Plantes Tropicales CIRAD-INRA	-	Thailand (collection)	3	AAA	EUMUSA	Ambon	cv
Ice Cream	DYN126_Ice_Cream	-	PT-BA-00126	CRB Plantes Tropicales CIRAD-INRA	-	ND	3	ABB	EUMUSA	Ney Mannan	cv
IDN 077	DYN127_IDN_077	-	PT-BA-00127	CRB Plantes Tropicales CIRAD-INRA	-	Indonesia (collection)	2	AA	EUMUSA	-	cv
IDN 110	DYN131_IDN_110	-	PT-BA-00131	CRB Plantes Tropicales CIRAD-INRA	-	Indonesia (collection)	2	AA	EUMUSA	-	cv
Intokatoke	DYN135_Intokatoke	-	PT-BA-00135	CRB Plantes Tropicales CIRAD-INRA	-	ND	3	AAA	EUMUSA	Lujugira / Mutika	cv
Karoina	DYN142_Karoina	-	PT-BA-00142	CRB Plantes Tropicales CIRAD-INRA	-	Papua New Guinea	3	AAT	EUMUSAxAUSTRALIMUSA	Eumusa x Australimusa	cv
Khai Nai On	DYN148_Khai_Nai_on	-	PT-BA-00148	CRB Plantes Tropicales CIRAD-INRA	-	Thailand (collection)	2	AA	EUMUSA	-	cv
Kingala 1	DYN153_Kingala_1	-	PT-BA-00153	CRB Plantes Tropicales CIRAD-INRA	-	ND	3	AAB	EUMUSA	Silk	cv
Kirun	DYN154_Kirun	DYN305_Pisang_Mas	PT-BA-00154	CRB Plantes Tropicales CIRAD-INRA	-	Papua New Guinea	2	AA	EUMUSA	Figue/Sucrier	cv
Koja	DYN157_Koja	-	PT-BA-00157	CRB Plantes Tropicales CIRAD-INRA	-	Comoros	3	AAA	EUMUSA	Ilalyi	cv
Kumburgh	DYN160_Kumburgh	-	PT-BA-00160	CRB Plantes Tropicales CIRAD-INRA	-	Papua New Guinea	2	AA	EUMUSA	-	cv
Kunnan	DYN163_Kunnan	-	PT-BA-00163	CRB Plantes Tropicales CIRAD-INRA	-	India	2	AB	EUMUSA	Kunnan	cv
Lady Finger	DYN168_Lady_Finger	-	PT-BA-00168	CRB Plantes Tropicales CIRAD-INRA	-	ND	3	AAB	EUMUSA	Nadan	cv
Laknao	DYN171_Laknao	-	PT-BA-00171	CRB Plantes Tropicales CIRAD-INRA	-	Philippines	3	AAB	EUMUSA	Laknao	cv
Luba	DYN179_Luba	-	PT-BA-00179	CRB Plantes Tropicales CIRAD-INRA	-	Papua New Guinea	3	AAB	EUMUSA	Iholena	cv
Maia Maoli	DYN181_Maia_Maoli	-	PT-BA-00181	CRB Plantes Tropicales CIRAD-INRA	-	ND	3	AAB	EUMUSA	Maia Maoli/Popoulu	cv
Manang	DYN190_Manang	-	PT-BA-00190	CRB Plantes Tropicales CIRAD-INRA	-	Philipines	2	AA	EUMUSA	-	cv
Mkono Wa Tembo	DYN206_Mkono_Wa_Tembo	-	PT-BA-00206	CRB Plantes Tropicales CIRAD-INRA	-	ND	3	AAB	EUMUSA	Plantain	cv
Mnalouki	DYN207_Mnalouki	-	PT-BA-00207	CRB Plantes Tropicales CIRAD-INRA	-	Comoros	3	AAB	EUMUSA	-	cv
Monthan	DYN211_Monthan	-	PT-BA-00211	CRB Plantes Tropicales CIRAD-INRA	-	ND	3	ABB	EUMUSA	Monthan	cv
N° 110 / THA 052	DYN233_No_110_THA_052	DYN261_Pa_Patthalong	PT-BA-00233	CRB Plantes Tropicales CIRAD-INRA	-	Thailand (collection)	2	AA	EUMUSA	-	cv
Namwa Khom	DYN234_Namwa_Khom	-	PT-BA-00234	CRB Plantes Tropicales CIRAD-INRA	-	Thailand (collection)	3	ABB	EUMUSA	Pisang Awak	cv
Niyarma Yik	DYN242_Niyarma_Yik	-	PT-BA-00242	CRB Plantes Tropicales CIRAD-INRA	-	Papua New Guinea	2	AA	EUMUSA	-	cv
Pa (Patthalong)	DYN261_Pa_Patthalong	-	PT-BA-00261	CRB Plantes Tropicales CIRAD-INRA	-	Thailand (collection)	2	AA	EUMUSA	-	cv
Paka	DYN270_Paka	-	PT-BA-00270	CRB Plantes Tropicales CIRAD-INRA	-	ND	2	AA	EUMUSA	-	cv
Palang	DYN271_Palang	-	PT-BA-00271	CRB Plantes Tropicales CIRAD-INRA	-	Papua New Guinea	3	AAA	EUMUSA	-	cv
Pallen Berry	DYN273_Pallen_Berry	-	PT-BA-00273	CRB Plantes Tropicales CIRAD-INRA	-	Thailand (collection)	2	AA	EUMUSA	-	cv
Pelipita	DYN275_Pelipita	-	PT-BA-00275	CRB Plantes Tropicales CIRAD-INRA	-	ND	3	ABB	EUMUSA	Pelipita	cv
Pisang Ambon	DYN279_Pisang_Ambon	-	PT-BA-00279	CRB Plantes Tropicales CIRAD-INRA	-	ND	3	AAA	EUMUSA	Ambon	cv
Pisang Bangkahulu	DYN281_Pisang_Bangkahulu	-	PT-BA-00281	CRB Plantes Tropicales CIRAD-INRA	-	Indonesia (collection)	2	AA	EUMUSA	-	cv
Pisang Berlin IDN074	DYN284_Pisang_Berlin_IDN074	-	PT-BA-00284	CRB Plantes Tropicales CIRAD-INRA	-	Indonesia (collection)	2	AA	EUMUSA	Figue	cv
Pisang Buntal	DYN285_Pisang_Buntal	-	PT-BA-00285	CRB Plantes Tropicales CIRAD-INRA	-	Sarawak, Malaysia	2	AA	EUMUSA	-	cv
Pisang Ceylan	DYN286_Pisang_Ceylan	-	PT-BA-00286	CRB Plantes Tropicales CIRAD-INRA	-	ND	3	AAB	EUMUSA	Mysore	cv
Pisang Jaran	DYN292_Pisang_Jaran	-	PT-BA-00292	CRB Plantes Tropicales CIRAD-INRA	-	ND	2	AA	EUMUSA	-	cv
Pisang Jari Buaya BS312	DYN293_Pisang_Jari_Buaya_BS312	-	PT-BA-00293	CRB Plantes Tropicales CIRAD-INRA	-	Malaysia	2	AA	EUMUSA	Buaya	cv
Pisang Kayu	DYN297_Pisang_Kayu	-	PT-BA-00297	CRB Plantes Tropicales CIRAD-INRA	-	Indonesia (collection)	3	AAA	EUMUSA	Orotava	cv
Pisang Kelat	DYN298_Pisang_Kelat	-	PT-BA-00298	CRB Plantes Tropicales CIRAD-INRA	-	ND	3	AAB	EUMUSA	Pisang Kelat	cv
Pisang Lilin	DYN303_Pisang_Lilin	-	PT-BA-00303	CRB Plantes Tropicales CIRAD-INRA	-	ND	2	AA	EUMUSA	-	cv
Pisang Madu	DYN304_Pisang_Madu	-	PT-BA-00304	CRB Plantes Tropicales CIRAD-INRA	-	Sarawak Malaysia	2	AA	EUMUSA	-	cv
Pisang Mas	DYN305_Pisang_Mas	-	PT-BA-00305	CRB Plantes Tropicales CIRAD-INRA	-	Gabon	2	AA	EUMUSA	Figue/Sucrier	cv
Pisang Papan	DYN309_Pisang_Papan	-	PT-BA-00309	CRB Plantes Tropicales CIRAD-INRA	-	Indonesia (collection)	3	AAA	EUMUSA	-	cv
Pisang Pipit	DYN310_Pisang_Pipit	-	PT-BA-00310	CRB Plantes Tropicales CIRAD-INRA	-	Indonesia (collection)	2	AA	EUMUSA	-	cv
Pisang Rajah	DYN314_Pisang_Rajah	-	PT-BA-00314	CRB Plantes Tropicales CIRAD-INRA	-	ND	3	AAB	EUMUSA	Nendra Padaththi	cv
Pisang Sapon	DYN316_Pisang_Sapon	-	PT-BA-00316	CRB Plantes Tropicales CIRAD-INRA	-	Indonesia (collection)	2	AA	EUMUSA	-	cv
Popoulou (CMR)	DYN341_Popoulou_CMR	-	PT-BA-00341	CRB Plantes Tropicales CIRAD-INRA	-	ND	3	AAB	EUMUSA	Maia Maoli/Popoulu	cv
Poteau Géant	DYN343_Poteau_Geant	DYN211_Monthan	PT-BA-00343	CRB Plantes Tropicales CIRAD-INRA	-	ND	3	ABB	EUMUSA	Bluggoe	cv
Prata Ana	DYN348_2_Prata_Ana	-	PT-BA-00348	CRB Plantes Tropicales CIRAD-INRA	-	ND	3	AAB	EUMUSA	Pome / Prata	cv
Saba	DYN358_2_Saba	-	PT-BA-00358	CRB Plantes Tropicales CIRAD-INRA	-	ND	3	ABB	EUMUSA	Saba	cv
Red Yade	DYN358_Putative_Red_Yade	DYN206_Mkono_Wa_Tembo	PT-BA-00355	CRB Plantes Tropicales CIRAD-INRA	-	Cameroun	3	AAB	EUMUSA	Plantain	cv
Safet Velchi	DYN359_Safet_Velchi	-	PT-BA-00359	CRB Plantes Tropicales CIRAD-INRA	-	ND	2	AB	EUMUSA	Ney Poovan	cv
S.F.265	DYN367_SF265	-	PT-BA-00367	CRB Plantes Tropicales CIRAD-INRA	-	Papua New Guinea	2	AA	EUMUSA	-	cv
Sinwobogi	DYN371_Sinwobogi	-	PT-BA-00371	CRB Plantes Tropicales CIRAD-INRA	-	New Guinea Island	2	AA	EUMUSA	-	cv
Sowmuk	DYN377_Sowmuk	-	PT-BA-00377	CRB Plantes Tropicales CIRAD-INRA	-	Papua New Guinea	2	AA	EUMUSA	-	cv
Thong Det	DYN391_Thong_Det	-	PT-BA-00391	CRB Plantes Tropicales CIRAD-INRA	-	Thailand (collection)	2	AA	EUMUSA	-	cv
Tjau Lagada	DYN393_Tjau_Lagada	-	PT-BA-00393	CRB Plantes Tropicales CIRAD-INRA	-	Indonesia	2	AA	EUMUSA	-	cv
Wompa	DYN423_Wompa	-	PT-BA-00423	CRB Plantes Tropicales CIRAD-INRA	-	Papua New Guinea	2	AS	EUMUSA	AS hybrid	cv
Yangambi km5	DYN426_Yangambi_km5	-	PT-BA-00426	CRB Plantes Tropicales CIRAD-INRA	-	Congo D.R.	3	AAA	EUMUSA	Ibota	cv
Gwanhour	DYN443_Gwanhour	-	PT-BA-00443	CRB Plantes Tropicales CIRAD-INRA	-	Papua New Guinea	2	AA	EUMUSA	-	cv
110-1	DYN-110-1	-	NA	CIRAD	-	NA	2	AA	EUMUSA	Manang X IDN 110	F1-hyb
Borli1	DYN-Borli1	-	NA	CIRAD	-	NA	2	AA	EUMUSA	Bornéo X Pisang Lilin	F1-hyb
F1-048	DYN-F1-048	-	NA	CIRAD	-	NA	2	AA	EUMUSA	Pahang B07 X Banksii H09	F1-hyb
F1-050	DYN-F1-050	-	NA	CIRAD	-	NA	2	AA	EUMUSA	Pahang B07 X Banksii H10	F1-hyb
F1-061	DYN-F1-061	-	NA	CIRAD	-	NA	2	AA	EUMUSA	Pahang B07 X Calcutta 4 F08	F1-hyb
F1-075	DYN-F1-075	-	NA	CIRAD	-	NA	2	AA	EUMUSA	Pahang B07 X Maia Oa Q10	F1-hyb
MC2	DYN-MC2	-	NA	CIRAD	-	NA	2	AA	EUMUSA	Malaccensis nain X Chicame (Mchare)	F1-hyb
MG3	DYN-MG3	-	NA	CIRAD	-	NA	2	AA	EUMUSA	Pisang Madu X Galeo	F1-hyb
MK1	DYN-MK1	-	NA	CIRAD	-	NA	2	AA	EUMUSA	Manang X Khai Nai On	F1-hyb
MPa2	DYN-MPa2	-	NA	CIRAD	-	NA	2	AA	EUMUSA	Manang X Paka	F1-hyb
MPi2	DYN-MPi2	-	NA	CIRAD	-	NA	2	AA	EUMUSA	Manang X Pisang Pipit	F1-hyb
PP2	DYN-PP2	-	NA	CIRAD	-	NA	2	AA	EUMUSA	Pisang Madu X Pisang Pipit	F1-hyb
balbisiana.10852.2001-1027	DB_balbisiana_10852_2001_1027	DYN302_Musa_balbisiana_Pisang_Klutuk_Wulung	SAMN11522019	NCBI	SRR8989633,SRR9734079,SRR9850640	-	2	BB	EUMUSA	Musa balbisiana	w
M_balbisana	DB_M_balbisiana	-	SAMN07758503	NCBI	SRR6147592	-	2	BB	EUMUSA	Musa balbisiana	w
malaccensis.2012-1154	DB_malaccensis_2012_1154	-	SAMN11522018	NCBI	SRR8989632	-	2	AA	EUMUSA	Musa acuminata subsp. malaccensis	w
balbisiana	DB_Musa_balbisiana_ITBB	DYN302_Musa_balbisiana_Pisang_Klutuk_Wulung	SAMN08512123	NCBI	SRR6996488	-	2	BB	EUMUSA	Musa balbisiana	w
Pisang_Kra	DB_Pisang_Kra	DYN_ITC1345_Pisang_Kra	SAMN08512118	NCBI	SRR6996493	-	2	AA	EUMUSA	Musa acuminata subsp. malaccensis	w
textilis.1999-0524	DB_textilis_1999_0524	-	SAMN11522025	NCBI	SRR9696635,SRR8989639,SRR9850642	-	2	TT	AUSTRALIMUSA	Musa textilis	w
acuminata.zebrina.2012-1173	DB_zebrina_2012_1173	DYN_Maia_Oa_Q10	SAMN11522016	NCBI	SRR8989630,SRR9734074	-	2	AA	EUMUSA	Musa acuminata	w
Ambihy_P1	DYN_2013-211_Ambihy_P1	-	NA*	X. Perrier	-	Madagascar	2	AA	EUMUSA	-	w
Banksii	DYN_Banksii_H09	-	PT-BA-00024	CRB Plantes Tropicales CIRAD-INRA	-	ND	2	AA	EUMUSA	Musa acuminata ssp. banksii	w
Calcutta 4	DYN_Calcutta_4_F08	-	PT-BA-00051	CRB Plantes Tropicales CIRAD-INRA	-	Calcutta Botanic Garden, India	2	AA	EUMUSA	Musa acuminata ssp. burmannicoïdes	w
Pisang Cici Alas	DYN_ITC0415_Pisang_Cici_Alas	-	ITC0415	ITC Leuven-Bioversity Int.	-	Indonesia	2	AA	EUMUSA	Musa acuminata ssp. zebrina	w
Higa	DYN_ITC0464_Higa_ITC0464	-	ITC0464	ITC Leuven-Bioversity Int.	-	ND	2	AA	EUMUSA	Musa acuminata ssp. banksii	w
Schizocarpa	DYN_ITC0599_Musa_schizocarpa	-	ITC0599	ITC Leuven-Bioversity Int.	-	Papua New Guinea	2	SS	EUMUSA	Musa schizocarpa	w
Pahang	DYN_ITC0609_Pahang	-	ITC0609	ITC Leuven-Bioversity Int.	-	Malaysia	2	AA	EUMUSA	Musa acuminata ssp. malaccensis	w
Musa acuminata ssp. banksii	DYN_ITC0885_banksii	-	ITC0885	ITC Leuven-Bioversity Int.	-	Papua New Guinea	2	AA	EUMUSA	Musa acuminata ssp. banksii	w
Musa acuminata ssp. banksii	DYN_ITC0897_banksii	-	ITC0897	ITC Leuven-Bioversity Int.	-	Papua New Guinea	2	AA	EUMUSA	Musa acuminata ssp. banksii	w
Musa peekelii ssp. peekelii	DYN_ITC0917_Musa_peekelii	-	ITC0917	ITC Leuven-Bioversity Int.	-	Papua New Guinea	2	NA	AUSTRALIMUSA	Musa peekelii ssp. peekelii	w
Schizocarpa	DYN_ITC0926_Musa_schizocarpa	-	ITC0926	ITC Leuven-Bioversity Int.	-	Papua New Guinea	2	SS	EUMUSA	Musa schizocarpa	w
Musa lolodensis	DYN_ITC0956_Musa_lolodensis	-	ITC0956	ITC Leuven-Bioversity Int.	-	Papua New Guinea	2	NA	AUSTRALIMUSA	Musa lolodensis	w
Agutay	DYN_ITC1028_M_a_errans_Agutay	-	ITC1028	ITC Leuven-Bioversity Int.	-	Philippines (Collection)	2	AA	EUMUSA	Musa acuminata ssp. errans	w
Pisang Kra	DYN_ITC1345_Pisang_Kra	-	ITC1345	ITC Leuven-Bioversity Int.	-	Malaysia, Pahang state	2	AA	EUMUSA	Musa acuminata ssp. malaccensis	w
Pisang Karok 391	DYN_ITC1346_Pisang_Karok_391	-	ITC1346	ITC Leuven-Bioversity Int.	-	Malaysia, Perak state	2	AA	EUMUSA	Musa acuminata ssp. malaccensis	w
Pisang serun 404	DYN_ITC1348_Pisang_serun_404	-	ITC1348	ITC Leuven-Bioversity Int.	-	ND	2	AA	EUMUSA	Musa acuminata ssp. malaccensis	w
Pisang serun 400	DYN_ITC1349_Pisang_serun_400	-	ITC1349	ITC Leuven-Bioversity Int.	-	Malaysia, Pahang state	2	AA	EUMUSA	Musa acuminata ssp. malaccensis	w
Musa acuminata sp.sumatrana	DYN_ITC1701_M_a_sumatrana	-	ITC1701	ITC Leuven-Bioversity Int.	-	Sumatra Indonesia	2	AA	EUMUSA	Musa acuminata ssp. or var. sumatrana	w
Kole	DYN_ITC1704_Kole	-	ITC1704	ITC Leuven-Bioversity Int.	-	Indonesia (collection)	2	AA	EUMUSA	-	w
Maia Oa	DYN_Maia_Oa_Q10	-	PT-BA-00182	CRB Plantes Tropicales CIRAD-INRA	-	Martinique	2	AA	EUMUSA	Musa acuminata ssp. zebrina	w
Pahang (PT-BA-00267)	DYN_Pahang_B07	-	PT-BA-00267	CRB Plantes Tropicales CIRAD-INRA	-	ND	2	AA	EUMUSA	Musa acuminata ssp. malaccensis	w
AAs-IDN113	DYN004_AAs_IDN113	-	PT-BA-00004	CRB Plantes Tropicales CIRAD-INRA	-	Indonesia (Collection)	2	AA	EUMUSA	Musa acuminata ssp. microcarpa der.	w
Balbisiana (CMR)	DYN018_Musa_balbisiana_CMR	-	PT-BA-00018	CRB Plantes Tropicales CIRAD-INRA	-	ND	2	BB	EUMUSA	Musa balbisiana	w
Balbisiana Honduras	DYN019_Musa_balbisiana_Honduras	-	PT-BA-00019	CRB Plantes Tropicales CIRAD-INRA	-	ND	2	BB	EUMUSA	Musa balbisiana	w
Bornéo	DYN040_Borneo	-	PT-BA-00040	CRB Plantes Tropicales CIRAD-INRA	-	Borneo Island	2	AA	EUMUSA	Musa acuminata ssp. microcarpa	w
Buitenzorg	DYN046_Buitenzorg	-	PT-BA-00046	CRB Plantes Tropicales CIRAD-INRA	-	Botanical garden, Java Indonesia	2	AA	EUMUSA	Musa acuminata ssp. zebrina	w
Butuhan	DYN049_Musa_balbisiana_Butuhan	-	PT-BA-00049	CRB Plantes Tropicales CIRAD-INRA	-	Philippines	2	BB	EUMUSA	Musa balbisiana	w
Cici (Brésil)	DYN059_Cici_Bresil	-	PT-BA-00059	CRB Plantes Tropicales CIRAD-INRA	-	Indonesia	2	AA	EUMUSA	Musa acuminata ssp. zebrina	w
EN 13 (IDN 075)	DYN078_EN_13_IDN075	-	PT-BA-00078	CRB Plantes Tropicales CIRAD-INRA	-	Indonesia (collection)	2	AA	EUMUSA	Musa acuminata ssp. microcarpa	w
Hawain 2	DYN113_Hawain_2	-	PT-BA-00113	CRB Plantes Tropicales CIRAD-INRA	-	Papua New Guinea	2	AA	EUMUSA	Musa acuminata ssp. banksii	w
Hung Si	DYN124_Musa_maclayi_Hung_Si	-	PT-BA-00124	CRB Plantes Tropicales CIRAD-INRA	-	Papua New Guinea	2	NA	AUSTRALIMUSA	Musa maclayi	w
Khae (Phrae)	DYN147_Khae_Phrae	-	PT-BA-00147	CRB Plantes Tropicales CIRAD-INRA	-	Thailand (collection)	2	AA	EUMUSA	Musa acuminata ssp. siamea	w
Lal Velchi	DYN172_Musa_balbisiana_Lal_Velchi	-	PT-BA-00172	CRB Plantes Tropicales CIRAD-INRA	-	ND	2	BB	EUMUSA	Musa balbisiana	w
Long Tavoy	DYN178_Long_Tavoy	-	PT-BA-00178	CRB Plantes Tropicales CIRAD-INRA	-	ND	2	AA	EUMUSA	Musa acuminata ssp. burmannica	w
Microcarpa	DYN204_Microcarpa	-	PT-BA-00204	CRB Plantes Tropicales CIRAD-INRA	-	ND	2	AA	EUMUSA	Musa acuminata ssp. microcarpa	w
Monyet	DYN212_Monyet	-	PT-BA-00212	CRB Plantes Tropicales CIRAD-INRA	-	Indonesia	2	AA	EUMUSA	Musa acuminata ssp. zebrina	w
Musa coccinea	DYN222_Musa_coccinea	-	PT-BA-00222	CRB Plantes Tropicales CIRAD-INRA	-	ND	2	NA	CALLIMUSA	Musa coccinea	w
Musa textilis	DYN228_Musa_textilis	-	PT-BA-00228	CRB Plantes Tropicales CIRAD-INRA	-	Guadeloupe	2	TT	AUSTRALIMUSA	Musa textilis	w
Pa (Songkhla)	DYN262_Pa_Songkhla	-	PT-BA-00262	CRB Plantes Tropicales CIRAD-INRA	-	Thailand (collection)	2	AA	EUMUSA	Musa acuminata ssp. siamea**	w
Pa Rayong	DYN263_Pa_Rayong	-	PT-BA-00263	CRB Plantes Tropicales CIRAD-INRA	-	Thailand (collection)	2	AA	EUMUSA	Musa acuminata ssp. siamea	w
Pisang Cici Alas (IDN062)	DYN287_Pisang_Cici_Alas_IDN062	DYN040_Borneo	PT-BA-00287	CRB Plantes Tropicales CIRAD-INRA	-	Indonesia (collection)	2	AA	EUMUSA	Musa acuminata ssp. microcarpa**	w
Pisang Klutuk Wulung	DYN302_Musa_balbisiana_Pisang_Klutuk_Wulung	-	PT-BA-00302	CRB Plantes Tropicales CIRAD-INRA	-	Indonesia (collection)	2	BB	EUMUSA	Musa balbisiana	w
Pisang Prentel	DYN311_Pisang_Prentel	DYN263_Pa_Rayong	PT-BA-00311	CRB Plantes Tropicales CIRAD-INRA	-	Indonesia (collection)	2	AA	EUMUSA	Musa acuminata ssp. burmannica	w
Pisang Segun	DYN319_Pisang_Segun	-	PT-BA-00319	CRB Plantes Tropicales CIRAD-INRA	-	ND	2	AA	EUMUSA	Musa acuminata	w
Sélangor	DYN363_Selangor	-	PT-BA-00363	CRB Plantes Tropicales CIRAD-INRA	-	ND	2	AA	EUMUSA	Musa acuminata ssp. malaccensis	w
Truncata	DYN398_M_a_truncata	-	PT-BA-00398	CRB Plantes Tropicales CIRAD-INRA	-	Malaysia	2	AA	EUMUSA	Musa acuminata ssp. truncata	w
Waigu	DYN412_Waigu	-	PT-BA-00412	CRB Plantes Tropicales CIRAD-INRA	-	Indonesia (Western New Guinea)	2	AA	EUMUSA	Musa acuminata ssp. banksii	w
Malaccensis nain	DYN454_Malaccensis_nain	-	PT-BA-00454	CRB Plantes Tropicales CIRAD-INRA	-	ND	2	AA	EUMUSA	Musa acuminata ssp. malaccensis	w
a: Genomic composition. A: Musa acuminata; B: Musa balbisiana; S: Musa schizocarpa; T: Australimusa; E: Ensete.
b: Accession status. w: wild accession; cv: cultivar; hyb: hybrid produced at CIRAD research station in Guadeloupe. Wild and cultivar status in banana is determined based on the ability to produce seed as one of the main domestication traits is loss of fertility leading to seedless fruits.
*: DNA from ‘Mlali Mshia Wa Komba’ from Mayotte and ‘Ambihy_P1’ from Madagascar was obtained courtesy of X. Perrier. Description and providers of these materials are detailed in Perrier et al., Annals of Botany, 2019, doi: 10.1093/aob/mcy156. The authors thank X. Perrier and all providers of these materials.
**: Accessions for which genome mosaics differ from expectation based on current classification or suggest more precise classification.
NA, not applicable; -, not determined

## Sheet: Table S2
Table S2: List of accessions used for global trio analysis and of accessions used for identification of M. balbisiana and Australimusa private alleles sites for the Mchare analysis.
	Individuals in vcf file for global parentage analysis		Individuals used to identify M. balbisiana (B) and Australimusa (AUS) private alleles sites
Accession ID in vcf	ABS	AUS	B specific	AUS specific
883-Khi_Maeo	p & c	p	n	n
DB_balbisiana_10852_2001_1027	p & c	p	n	n
DB_BaXiJiao	p & c	p	n	n
DB_Calypso_2012_1164	p & c	p	n	n
DB_Cavendish	p & c	p	n	n
DB_Congo2_2011_0950	p & c	p	n	n
DB_Fei_Wain_1999_0158	n	p & c	n	n
DB_FenJiao	p & c	p	n	n
DB_Gonja_Manjaya	p & c	p	n	n
DB_Green_Red_2012_1161	p & c	p	n	n
DB_Kamaramasenge	p & c	p	n	n
DB_M_balbisiana	p & c	p	n	n
DB_malaccensis_2012_1154	p & c	p	AS	AS
DB_Musa_balbisiana_ITBB	p & c	p	n	n
DB_One_Hand_Planty_2011_0952	p & c	p	n	n
DB_Paka_2012_1156	p & c	p	n	n
DB_paradisiaca_1999_2846	p & c	p	n	n
DB_Pisang_Awak	p & c	p	n	n
DB_Pisang_Kra	p & c	p	n	n
DB_Pisang_Mas_1998_2307	p & c	p	n	n
DB_Safet_Velchi_2012_1152	p & c	p	n	n
DB_Sukali_Ndiizi	p & c	p	n	n
DB_textilis_1999_0524	n	p & c	n	n
DB_zebrina_2012_1173	p & c	p	n	n
DYN_2013-098_Mshia_Wa_Komba	p & c	p	n	n
DYN_2013-211_Ambihy_P1	p & c	p	n	n
DYN_Banksii_H09	p & c	p	AS	AS
DYN_Calcutta_4_F08	p & c	p	AS	AS
DYN_ITC0063_Pisang_Tongat	p & c	p	n	n
DYN_ITC0078_Wh_o_Gu	p & c	p	n	n
DYN_ITC0415_Pisang_Cici_Alas	p & c	p	AS	AS
DYN_ITC0434_Racadag	p & c	p	n	n
DYN_ITC0464_Higa_ITC0464	p & c	p	AS	AS
DYN_ITC0568_Malaysian_Blood	p & c	p	n	n
DYN_ITC0589_Gulum	p & c	p	n	n
DYN_ITC0599_Musa_schizocarpa	p & c	p	AS	AS
DYN_ITC0609_Pahang	p & c	p	AS	AS
DYN_ITC0778_Gorop	p & c	p	n	n
DYN_ITC0785_Aivip	p & c	p	n	n
DYN_ITC0786_Katual_no2	p & c	p	n	n
DYN_ITC0810_Sihir	p & c	p	n	n
DYN_ITC0822_Tonton_Kepa	p & c	p	n	n
DYN_ITC0885_banksii	p & c	p	AS	AS
DYN_ITC0897_banksii	p & c	p	AS	AS
DYN_ITC0917_Musa_peekelii	n	p & c	n	AUS
DYN_ITC0926_Musa_schizocarpa	p & c	p	AS	AS
DYN_ITC0946_Merik	p & c	p	n	n
DYN_ITC0956_Musa_lolodensis	n	p & c	n	AUS
DYN_ITC0996_Manameg_Red	p & c	p	n	n
DYN_ITC1013_Sena	p & c	p	n	n
DYN_ITC1028_M_a_errans_Agutay	p & c	p	AS	AS
DYN_ITC1031_Veinte_Cohol	p & c	p	n	n
DYN_ITC1187_Tomolo	p & c	p	n	n
DYN_ITC1206_Spiral	p & c	p	n	n
DYN_ITC1211_Vudu_Beo	p & c	p	n	n
DYN_ITC1245_Papat	p & c	p	n	n
DYN_ITC1345_Pisang_Kra	p & c	p	n	n
DYN_ITC1346_Pisang_Karok_391	p & c	p	AS	AS
DYN_ITC1348_Pisang_serun_404	p & c	p	AS	AS
DYN_ITC1349_Pisang_serun_400	p & c	p	AS	AS
DYN_ITC1701_M_a_sumatrana	p & c	p	AS	AS
DYN_ITC1704_Kole	p & c	p	n	n
DYN_Maia_Oa_Q10	p & c	p	AS	AS
DYN_Pahang_B07	p & c	p	AS	AS
DYN004_AAs_IDN113	p & c	p	n	n
DYN005_Aata	n	p & c	n	n
DYN009_Aiori	n	p & c	n	n
DYN010_Akondro_mainty	p & c	p	n	n
DYN014_Asupina	n	p & c	n	n
DYN018_Musa_balbisiana_CMR	p & c	p	Bal	n
DYN019_Musa_balbisiana_Honduras	p & c	p	Bal	n
DYN027_Bebek	p & c	p	n	n
DYN031_Beram	p & c	p	n	n
DYN040_Borneo	p & c	p	AS	AS
DYN046_Buitenzorg	p & c	p	n	n
DYN049_Musa_balbisiana_Butuhan	p & c	p	Bal	n
DYN059_Cici_Bresil	p & c	p	AS	AS
DYN061_Colatina_Ouro	p & c	p	n	n
DYN067_Dibit	p & c	p	n	n
DYN078_EN_13_IDN075	p & c	p	AS	AS
DYN088_Figue_rose	p & c	p	n	n
DYN089_Figue_rose_naine	p & c	p	n	n
DYN097_Galeo	p & c	p	AS	AS
DYN104_Grande_Naine	p & c	p	n	n
DYN106_Gros_Michel	p & c	p	n	n
DYN-110-1	p & c	p	n	n
DYN112_Guyod	p & c	p	n	n
DYN113_Hawain_2	p & c	p	AS	AS
DYN114_Heva	p & c	p	n	n
DYN120_Hom	p & c	p	n	n
DYN121_Hom_Sakhon_Nakhon	p & c	p	n	n
DYN122_Hom_Thong_Mokho	p & c	p	n	n
DYN124_Musa_maclayi_Hung_Si	n	p & c	n	AUS
DYN126_Ice_Cream	p & c	p	n	n
DYN127_IDN_077	p & c	p	n	n
DYN131_IDN_110	p & c	p	AS	AS
DYN135_Intokatoke	p & c	p	n	n
DYN142_Karoina	n	p & c	n	n
DYN147_Khae_Phrae	p & c	p	AS	AS
DYN148_Khai_Nai_on	p & c	p	AS	AS
DYN153_Kingala_1	p & c	p	n	n
DYN154_Kirun	p & c	p	n	n
DYN157_Koja	p & c	p	n	n
DYN160_Kumburgh	p & c	p	n	n
DYN163_Kunnan	p & c	p	n	n
DYN168_Lady_Finger	p & c	p	n	n
DYN171_Laknao	p & c	p	n	n
DYN172_Musa_balbisiana_Lal_Velchi	p & c	p	Bal	n
DYN178_Long_Tavoy	p & c	p	AS	AS
DYN179_Luba	p & c	p	n	n
DYN181_Maia_Maoli	p & c	p	n	n
DYN190_Manang	p & c	p	AS	AS
DYN204_Microcarpa	p & c	p	n	n
DYN206_Mkono_Wa_Tembo	p & c	p	n	n
DYN207_Mnalouki	p & c	p	n	n
DYN211_Monthan	p & c	p	n	n
DYN212_Monyet	p & c	p	AS	AS
DYN222_Musa_coccinea	n	p & c	n	n
DYN228_Musa_textilis	n	p & c	n	AUS
DYN233_No_110_THA_052	p & c	p	n	n
DYN234_Namwa_Khom	p & c	p	n	n
DYN242_Niyarma_Yik	p & c	p	n	n
DYN261_Pa_Patthalong	p & c	p	n	n
DYN262_Pa_Songkhla	p & c	p	AS	AS
DYN263_Pa_Rayong	p & c	p	AS	AS
DYN270_Paka	p & c	p	n	n
DYN271_Palang	p & c	p	n	n
DYN273_Pallen_Berry	p & c	p	n	n
DYN275_Pelipita	p & c	p	n	n
DYN279_Pisang_Ambon	p & c	p	n	n
DYN281_Pisang_Bangkahulu	p & c	p	n	n
DYN284_Pisang_Berlin_IDN074	p & c	p	n	n
DYN285_Pisang_Buntal	p & c	p	n	n
DYN286_Pisang_Ceylan	p & c	p	n	n
DYN287_Pisang_Cici_Alas_IDN062	p & c	p	n	n
DYN292_Pisang_Jaran	p & c	p	n	n
DYN293_Pisang_Jari_Buaya_BS312	p & c	p	AS	AS
DYN297_Pisang_Kayu	p & c	p	n	n
DYN298_Pisang_Kelat	p & c	p	n	n
DYN302_Musa_balbisiana_Pisang_Klutuk_Wulung	p & c	p	Bal	n
DYN303_Pisang_Lilin	p & c	p	AS	AS
DYN304_Pisang_Madu	p & c	p	AS	AS
DYN305_Pisang_Mas	p & c	p	n	n
DYN309_Pisang_Papan	p & c	p	n	n
DYN310_Pisang_Pipit	p & c	p	AS	AS
DYN311_Pisang_Prentel	p & c	p	n	n
DYN314_Pisang_Rajah	p & c	p	n	n
DYN316_Pisang_Sapon	p & c	p	n	n
DYN319_Pisang_Segun	p & c	p	AS	AS
DYN341_Popoulou_CMR	p & c	p	n	n
DYN343_Poteau_Geant	p & c	p	n	n
DYN348_2_Prata_Ana	p & c	p	n	n
DYN358_2_Saba	p & c	p	n	n
DYN358_Putative_Red_Yade	p & c	p	n	n
DYN359_Safet_Velchi	p & c	p	n	n
DYN363_Selangor	p & c	p	AS	AS
DYN367_SF265	p & c	p	n	n
DYN371_Sinwobogi	p & c	p	n	n
DYN377_Sowmuk	p & c	p	n	n
DYN391_Thong_Det	p & c	p	n	n
DYN393_Tjau_Lagada	p & c	p	n	n
DYN398_M_a_truncata	p & c	p	AS	AS
DYN412_Waigu	p & c	p	n	n
DYN423_Wompa	p & c	p	n	n
DYN426_Yangambi_km5	p & c	p	n	n
DYN443_Gwanhour	p & c	p	n	n
DYN454_Malaccensis_nain	p & c	p	AS	AS
DYN-Borli1	p & c	p	n	n
DYN-F1-048	p & c	p	n	n
DYN-F1-050	p & c	p	n	n
DYN-F1-061	p & c	p	n	n
DYN-F1-075	p & c	p	n	n
DYN-MC2	p & c	p	n	n
DYN-MG3	p & c	p	n	n
DYN-MK1	p & c	p	n	n
DYN-MPa2	p & c	p	n	n
DYN-MPi2	p & c	p	n	n
DYN-PP2	p & c	p	n	n
p: individuals used as child; c: individuals used as parent; n: not used individuals
B: individuals belonging to M. balbisiana; AS: individuals belonging to either M. acuminata or M. schizocarpa; AUS: individuals from Australimusa; n: not used individuals.

## Sheet: Table S3
Table S3: Global parentage trio analysis: proportions of SNP sites in accordance with trios. (values of -1 indicate not tested trios)
Maximal proportion of sites in accordance						0.999932	0.999854	0.999713	0.999647	0.999533	0.997545	0.997491	0.996723	0.996712	0.996592	0.996132	0.995703	0.995634	0.995254	0.995082	0.995043	0.994241	0.994236	0.993897	0.993688	0.993664	0.993613	0.993507	0.993275	0.993122	0.993089	0.993013	0.992901	0.992826	0.992499	0.992262	0.992213	0.99212	0.992085	0.992071	0.991896	0.991199	0.991033	0.990865	0.990563	0.990377	0.990191	0.990056	0.989626
Individual status (cultivar, cv; synthetic hybrid, F1-hyb; wild, w)						cv	cv	cv	cv	cv	cv	cv	cv	cv	cv	cv	cv	cv	cv	cv	cv	cv	cv	cv	cv	cv	cv	cv	cv	cv	cv	cv	cv	cv	cv	cv	cv	cv	cv	cv	cv	cv	cv	cv	cv	cv	cv	cv	cv
Genomic composition tested (ABS for M. acuminata + M. balbisiana + M. schizocarpa; ABSAUS for M. acuminata + M. balbisiana + M.schizocarpa + Australimusa)						ABS	ABS	ABS	ABS	ABS	ABS	ABS	ABS	ABS	ABS	ABS	ABS	ABS	ABS	ABS	ABS	ABS	ABS	ABS	ABS	ABS	ABS	ABS	ABS	ABS	ABS	ABS	ABS	ABS	ABS	ABS	ABS	ABS	ABS	ABS	ABS	ABS	ABS	ABS	ABS	ABS	ABS	ABS	ABS
Individual ploidy						2	2	2	2	2	2	2	2	2	2	2	2	2	2	2	2	2	2	2	2	2	2	2	2	2	2	2	2	2	2	2	2	2	2	2	2	2	2	2	2	2	2	2	2
Parents		Gamete ploidy		Individual ploidy
Parent 1	Parent 2	Parent 1	Parent 2	Parent 1	Parent 2	DYN_2013-098_Mshia_Wa_Komba	DYN097_Galeo	DYN061_Colatina_Ouro	DYN127_IDN_077	DYN284_Pisang_Berlin_IDN074	DYN371_Sinwobogi	DYN393_Tjau_Lagada	DYN148_Khai_Nai_on	DYN_ITC1187_Tomolo	DYN_ITC1245_Papat	DYN160_Kumburgh	DYN367_SF265	DYN359_Safet_Velchi	DYN114_Heva	DYN_ITC0785_Aivip	DYN242_Niyarma_Yik	DYN305_Pisang_Mas	DYN270_Paka	DYN_ITC1206_Spiral	DYN310_Pisang_Pipit	DYN_ITC0589_Gulum	DYN443_Gwanhour	DYN027_Bebek	DYN377_Sowmuk	DYN_ITC0786_Katual_no2	DYN_ITC0822_Tonton_Kepa	DYN163_Kunnan	DYN_ITC0778_Gorop	DYN112_Guyod	DYN131_IDN_110	DYN031_Beram	DYN_ITC0810_Sihir	DYN285_Pisang_Buntal	DYN_ITC0996_Manameg_Red	DYN423_Wompa	DYN273_Pallen_Berry	DYN_ITC1211_Vudu_Beo	DYN_ITC1013_Sena	DYN067_Dibit	DYN292_Pisang_Jaran	DYN281_Pisang_Bangkahulu	DYN316_Pisang_Sapon	DYN190_Manang	DYN304_Pisang_Madu
DYN106_Gros_Michel	DYN305_Pisang_Mas	1	1	3	2	0.994711	0.976584	0.999713	0.980225	0.986656	0.972557	0.963222	0.978394	0.968044	0.970177	0.971174	0.976823	0.772503	0.977302	0.96474	0.980509	-1	0.976068	0.966292	0.972035	0.968867	0.975749	0.974884	0.975534	0.971675	0.924887	0.774168	0.967002	0.969636	0.962528	0.974722	0.965724	0.985639	0.966236	0.921241	0.973074	0.967244	0.965546	0.976921	0.977935	0.975385	0.965662	0.96714	0.956226
DYN104_Grande_Naine	DYN305_Pisang_Mas	1	1	3	2	0.99471	0.972434	0.999712	0.978508	0.981988	0.969799	0.959377	0.969681	0.967366	0.969273	0.970776	0.971087	0.769658	0.973232	0.96435	0.977736	-1	0.97521	0.965253	0.972672	0.968255	0.974196	0.971723	0.972363	0.971682	0.924736	0.770358	0.966275	0.969481	0.958577	0.973335	0.964871	0.980599	0.965334	0.921008	0.968779	0.967351	0.964576	0.971224	0.978601	0.974137	0.9656	0.963123	0.958847
DB_Calypso_2012_1164	DYN305_Pisang_Mas	1	1	4	2	0.99471	0.979541	0.999703	0.984305	0.988774	0.974985	0.96742	0.980539	0.970002	0.972255	0.972957	0.978799	0.775429	0.979767	0.966645	0.982216	-1	0.978998	0.967712	0.972847	0.970904	0.977299	0.97781	0.978946	0.974034	0.927629	0.776855	0.968885	0.971727	0.967424	0.977615	0.968048	0.987243	0.967948	0.925042	0.976178	0.969631	0.967278	0.97893	0.979051	0.978752	0.967961	0.969806	0.95807
DYN305_Pisang_Mas	DYN348_2_Prata_Ana	1	1	2	3	0.994723	0.970675	0.999698	0.976962	0.982089	0.968605	0.958694	0.96628	0.967327	0.969368	0.970156	0.969599	0.960259	0.971193	0.96412	0.975669	-1	0.975997	0.96493	0.968737	0.96813	0.97307	0.970131	0.971689	0.971452	0.927801	0.965373	0.965892	0.969206	0.957981	0.971903	0.964731	0.976364	0.964983	0.924509	0.966615	0.966912	0.964294	0.970229	0.977195	0.970284	0.965468	0.961868	0.957709
DYN305_Pisang_Mas	DYN314_Pisang_Rajah	1	1	2	3	0.994715	0.971561	0.999691	0.976901	0.982018	0.969103	0.958569	0.966162	0.967721	0.969814	0.97079	0.970027	0.938817	0.971313	0.965457	0.976449	-1	0.975946	0.965363	0.96868	0.969708	0.973536	0.971149	0.972358	0.97195	0.929096	0.946692	0.966453	0.96992	0.957807	0.972474	0.965263	0.976254	0.965478	0.926209	0.966488	0.968201	0.965585	0.970926	0.977112	0.970251	0.966169	0.962185	0.957539
DYN168_Lady_Finger	DYN305_Pisang_Mas	1	1	3	2	0.994703	0.971141	0.999678	0.977018	0.982285	0.969267	0.959044	0.966363	0.968785	0.970228	0.971101	0.970321	0.958475	0.971236	0.965755	0.976065	-1	0.976077	0.966957	0.969134	0.969828	0.973439	0.971812	0.972194	0.973218	0.928845	0.967342	0.967136	0.970604	0.95795	0.972284	0.966255	0.976798	0.966288	0.92546	0.966617	0.968733	0.964928	0.971476	0.977603	0.970524	0.966237	0.961981	0.957961
DYN305_Pisang_Mas	DYN_2013-098_Mshia_Wa_Komba	1	1	2	2	-1	0.967721	0.999647	0.971673	0.977869	0.966504	0.953669	0.960914	0.965432	0.967681	0.968428	0.966695	0.766501	0.967778	0.96196	0.973682	-1	0.974314	0.962986	0.964514	0.96619	0.97108	0.966934	0.969095	0.969668	0.922004	0.766596	0.964462	0.967259	0.951987	0.969298	0.962891	0.971618	0.963045	0.917987	0.961858	0.964464	0.962218	0.96761	0.972436	0.965628	0.962642	0.957506	0.949115
DYN104_Grande_Naine	DYN309_Pisang_Papan	1	1	3	3	0.997194	0.98039	0.995209	0.978548	0.993792	0.973	0.992255	0.984004	0.970355	0.971514	0.9767	0.978188	0.778911	0.980824	0.96822	0.982012	0.989976	0.984593	0.968869	0.980003	0.970855	0.977415	0.978227	0.97845	0.973148	0.928629	0.779328	0.970129	0.972548	0.979189	0.979735	0.968733	0.982362	0.969669	0.926807	0.983337	0.97174	0.967828	0.976993	0.977623	0.983207	0.971455	0.96998	0.963398
DB_Calypso_2012_1164	DYN309_Pisang_Papan	1	1	4	3	0.99718	0.984301	0.995205	0.981157	0.994646	0.976532	0.994662	0.988952	0.972927	0.974272	0.978042	0.983973	0.782528	0.985572	0.970738	0.985943	0.989048	0.986317	0.97129	0.978477	0.973287	0.980072	0.982768	0.983283	0.974921	0.930325	0.783609	0.972812	0.974713	0.983562	0.982321	0.971644	0.986076	0.972172	0.929822	0.985415	0.97331	0.970546	0.982667	0.977057	0.984104	0.97313	0.974292	0.960732
DYN104_Grande_Naine	DYN261_Pa_Patthalong	1	1	3	2	0.994032	0.972913	0.994986	0.976045	0.977021	0.96679	0.966868	0.973195	0.963737	0.965486	0.966923	0.967725	0.775518	0.974136	0.961108	0.973061	0.987582	0.982461	0.960988	0.970281	0.964007	0.970239	0.96994	0.971044	0.966746	0.924	0.776576	0.962025	0.965385	0.967298	0.970247	0.96205	0.97552	0.961346	0.922564	0.972347	0.963341	0.960408	0.969984	0.973063	0.977054	0.962363	0.965026	0.959455
DYN106_Gros_Michel	DYN309_Pisang_Papan	1	1	3	3	0.997195	0.981477	0.994891	0.97819	0.993989	0.97424	0.993203	0.987279	0.971131	0.972289	0.976358	0.982236	0.78021	0.983528	0.968906	0.984309	0.988239	0.984432	0.969911	0.977787	0.971402	0.978543	0.979961	0.980688	0.97271	0.92788	0.781269	0.970994	0.972663	0.980614	0.979708	0.969454	0.984497	0.970537	0.926375	0.983497	0.971161	0.968854	0.980747	0.975896	0.981639	0.9709	0.971992	0.95926
DYN104_Grande_Naine	DYN284_Pisang_Berlin_IDN074	1	1	3	2	0.995007	0.975107	0.994681	0.974447	-1	0.967191	0.979884	0.977052	0.964042	0.966238	0.971425	0.972915	0.775133	0.975075	0.963311	0.976144	0.988388	0.980293	0.963299	0.974635	0.964673	0.972599	0.975031	0.972285	0.968215	0.924207	0.774283	0.964485	0.967404	0.971897	0.974484	0.964001	0.978469	0.963455	0.921376	0.976934	0.965274	0.962354	0.971469	0.971665	0.978838	0.966671	0.965506	0.960262
DB_Calypso_2012_1164	DYN261_Pa_Patthalong	1	1	4	2	0.99401	0.979391	0.994553	0.97915	0.981193	0.971098	0.972391	0.981998	0.966569	0.968178	0.969022	0.974014	0.780163	0.978973	0.963414	0.977241	0.987069	0.984133	0.962591	0.969156	0.966869	0.97268	0.975071	0.976338	0.969414	0.92667	0.781993	0.964807	0.967302	0.973813	0.974536	0.964743	0.981562	0.963989	0.926209	0.977628	0.965888	0.963345	0.976989	0.972527	0.978411	0.964301	0.970732	0.957209
DYN279_Pisang_Ambon	DYN305_Pisang_Mas	1	1	3	2	0.980101	0.976777	0.994538	0.980136	0.985577	0.96892	0.964127	0.979754	0.965637	0.967316	0.972069	0.973412	0.768632	0.977671	0.962146	0.978355	-1	0.967782	0.964369	0.975857	0.96609	0.9751	0.973334	0.974988	0.969186	0.923059	0.770386	0.963928	0.968868	0.959387	0.973985	0.96269	0.98332	0.963485	0.919794	0.973041	0.965357	0.962151	0.973521	0.983531	0.974716	0.966576	0.964562	0.955625
DYN309_Pisang_Papan	DYN348_2_Prata_Ana	1	1	3	3	0.997209	0.978026	0.994446	0.975996	0.993161	0.971947	0.991559	0.978854	0.970167	0.971315	0.976147	0.976591	0.969324	0.979051	0.967924	0.979885	0.986237	0.984939	0.968694	0.974951	0.970571	0.976206	0.976465	0.977645	0.972638	0.93067	0.974185	0.970076	0.971994	0.977635	0.977988	0.968667	0.978431	0.969578	0.929931	0.979498	0.970875	0.96794	0.975507	0.974754	0.978119	0.970822	0.968485	0.960778
DYN309_Pisang_Papan	DYN314_Pisang_Rajah	1	1	3	3	0.997205	0.978909	0.994442	0.97595	0.993128	0.972468	0.991439	0.97876	0.970557	0.971766	0.976808	0.97705	0.947899	0.979201	0.969281	0.980661	0.986199	0.984901	0.969132	0.974883	0.972144	0.976672	0.977509	0.978327	0.973108	0.931973	0.955496	0.970632	0.972688	0.977469	0.978557	0.969196	0.978328	0.970064	0.931641	0.979405	0.972187	0.969238	0.976211	0.974697	0.9781	0.971548	0.968805	0.960612
DYN168_Lady_Finger	DYN309_Pisang_Papan	1	1	3	3	0.997192	0.978932	0.994426	0.976475	0.99339	0.972163	0.99189	0.979137	0.97208	0.972636	0.976593	0.976815	0.967556	0.97912	0.969195	0.980783	0.986809	0.985063	0.970377	0.975527	0.972777	0.977049	0.978582	0.978624	0.974892	0.932153	0.976172	0.97083	0.973861	0.9778	0.978793	0.969805	0.978931	0.970503	0.930905	0.979689	0.97313	0.968041	0.977224	0.975658	0.978559	0.972039	0.968592	0.961198
DYN106_Gros_Michel	DYN261_Pa_Patthalong	1	1	3	2	0.994036	0.976586	0.994185	0.976397	0.979307	0.969018	0.969865	0.980533	0.964822	0.966507	0.967413	0.972204	0.778177	0.977367	0.961631	0.975452	0.985947	0.982793	0.961491	0.968205	0.964919	0.971023	0.972546	0.973891	0.967299	0.924319	0.779934	0.963217	0.965595	0.970749	0.971879	0.962605	0.98031	0.962642	0.923306	0.975687	0.963801	0.961989	0.974956	0.971534	0.975862	0.961666	0.968177	0.95564
DB_Calypso_2012_1164	DYN284_Pisang_Berlin_IDN074	1	1	4	2	0.995001	0.979855	0.994149	0.977242	-1	0.971509	0.984079	0.983765	0.96712	0.969506	0.972834	0.978693	0.779779	0.9801	0.96574	0.980159	0.987376	0.982386	0.965233	0.973204	0.967689	0.975203	0.978809	0.978218	0.970671	0.926599	0.779383	0.967879	0.969699	0.978065	0.977832	0.966948	0.983458	0.966514	0.925123	0.980004	0.967586	0.96556	0.978146	0.970977	0.979898	0.968126	0.971405	0.957739
DYN309_Pisang_Papan	DYN_2013-098_Mshia_Wa_Komba	1	1	3	2	-1	0.97556	0.994073	0.971604	0.990238	0.970073	0.987305	0.973857	0.968459	0.969755	0.97479	0.974076	0.775807	0.975838	0.96588	0.978428	0.983542	0.983855	0.966972	0.971279	0.968675	0.97464	0.973672	0.975243	0.971035	0.92577	0.775451	0.968733	0.970287	0.971868	0.975889	0.967041	0.974274	0.967817	0.923522	0.975507	0.968631	0.966071	0.973475	0.970652	0.97412	0.968353	0.964701	0.952851
DYN106_Gros_Michel	DYN284_Pisang_Berlin_IDN074	1	1	3	2	0.995004	0.976744	0.993754	0.974043	-1	0.969007	0.980799	0.98143	0.96526	0.967427	0.971021	0.97665	0.776955	0.977707	0.963915	0.978456	0.986388	0.979797	0.963712	0.972581	0.965766	0.973628	0.975773	0.974884	0.968156	0.923926	0.776697	0.966002	0.967468	0.973783	0.974989	0.964771	0.981542	0.964757	0.92135	0.97742	0.965189	0.963767	0.976164	0.969686	0.976925	0.966029	0.968933	0.956162
DYN168_Lady_Finger	DYN284_Pisang_Berlin_IDN074	1	1	3	2	0.995001	0.972978	0.993257	0.97162	-1	0.96621	0.97836	0.971522	0.965823	0.967152	0.970612	0.971257	0.963961	0.97248	0.964287	0.973796	0.984302	0.980441	0.964573	0.969344	0.966352	0.971544	0.974498	0.971773	0.96959	0.927741	0.971102	0.96515	0.96867	0.970375	0.972917	0.965041	0.974464	0.964141	0.925448	0.972466	0.966781	0.962476	0.971594	0.968952	0.973058	0.966477	0.96381	0.95774
DYN284_Pisang_Berlin_IDN074	DYN348_2_Prata_Ana	1	1	2	3	0.995017	0.972086	0.993232	0.971171	-1	0.966023	0.978165	0.971279	0.963777	0.965961	0.97029	0.971053	0.965861	0.972467	0.963087	0.972875	0.98372	0.980374	0.962989	0.968888	0.964247	0.970664	0.972491	0.970824	0.967483	0.926399	0.969283	0.964425	0.966753	0.970214	0.972099	0.963866	0.973953	0.963216	0.924467	0.972278	0.964566	0.962317	0.969807	0.968228	0.972747	0.965333	0.96371	0.957314
DB_Calypso_2012_1164	DYN292_Pisang_Jaran	1	1	4	2	0.993009	0.975839	0.993229	0.980516	0.978186	0.968716	0.973335	0.982222	0.966543	0.9686	0.976277	0.973328	0.775542	0.981223	0.962032	0.97945	0.986719	0.977949	0.962595	0.985702	0.966732	0.974774	0.976677	0.97569	0.968189	0.92533	0.776815	0.963789	0.972427	0.966471	0.975679	0.963499	0.981135	0.963579	0.923894	0.97601	0.963595	0.961458	0.975709	-1	0.97801	0.981423	0.966538	0.957709
DYN284_Pisang_Berlin_IDN074	DYN314_Pisang_Rajah	1	1	2	3	0.995012	0.972951	0.993204	0.9711	-1	0.966509	0.978021	0.971166	0.964159	0.966402	0.970942	0.971475	0.944404	0.972605	0.964438	0.973658	0.983666	0.980324	0.963416	0.96882	0.965822	0.971122	0.973548	0.971504	0.96794	0.927717	0.950579	0.964977	0.967462	0.970041	0.972657	0.964392	0.973844	0.963703	0.926177	0.972166	0.96587	0.963609	0.970515	0.968144	0.972718	0.966069	0.964031	0.957136
DYN106_Gros_Michel	DYN292_Pisang_Jaran	1	1	3	2	0.99303	0.972856	0.993034	0.97652	0.975472	0.966259	0.969348	0.980272	0.964639	0.966784	0.974631	0.97126	0.772953	0.97902	0.960309	0.977583	0.985578	0.975118	0.961401	0.984826	0.964702	0.973115	0.973943	0.971874	0.965556	0.922836	0.774278	0.962003	0.970701	0.961705	0.972653	0.961276	0.979502	0.961947	0.920276	0.973126	0.961164	0.959823	0.973484	-1	0.974421	0.978848	0.963422	0.955599
DYN104_Grande_Naine	DYN292_Pisang_Jaran	1	1	3	2	0.993024	0.967601	0.993014	0.974138	0.971602	0.963478	0.964824	0.970493	0.963318	0.965056	0.973502	0.966055	0.769883	0.97439	0.959436	0.97501	0.985726	0.974169	0.96057	0.985976	0.963437	0.972492	0.971111	0.968924	0.964819	0.921957	0.770239	0.960488	0.969843	0.957339	0.970629	0.960207	0.973981	0.961036	0.919315	0.968142	0.960933	0.958692	0.968141	-1	0.973832	0.9797	0.959439	0.959117
DYN284_Pisang_Berlin_IDN074	DYN_2013-098_Mshia_Wa_Komba	1	1	2	2	-1	0.969305	0.992596	0.966489	-1	0.963959	0.972809	0.965708	0.961988	0.964313	0.968675	0.968253	0.771609	0.968843	0.960958	0.971085	0.980647	0.978951	0.961157	0.965046	0.962313	0.96886	0.969387	0.968019	0.965634	0.920982	0.770069	0.963059	0.964816	0.963781	0.969587	0.962235	0.969298	0.961322	0.917679	0.967759	0.962003	0.960313	0.967519	0.96393	0.968394	0.962865	0.959665	0.949187
DYN292_Pisang_Jaran	DYN348_2_Prata_Ana	1	1	2	3	0.993034	0.965915	0.992404	0.971902	0.970879	0.962215	0.964319	0.966895	0.963105	0.964969	0.972738	0.964275	0.96034	0.972443	0.958962	0.972876	0.983232	0.974659	0.960034	0.98074	0.963101	0.971091	0.969221	0.968235	0.964415	0.924294	0.965108	0.959939	0.969441	0.956437	0.968911	0.959873	0.97019	0.960447	0.922455	0.965284	0.960207	0.958295	0.96701	-1	0.968993	0.97947	0.957961	0.957016
DYN292_Pisang_Jaran	DYN314_Pisang_Rajah	1	1	2	3	0.99303	0.966784	0.992404	0.971843	0.970818	0.962713	0.964205	0.96678	0.963478	0.965411	0.97347	0.964711	0.938915	0.972655	0.960315	0.973656	0.983188	0.974637	0.960462	0.980686	0.964672	0.971548	0.970283	0.968918	0.964881	0.925662	0.946453	0.960487	0.970146	0.956286	0.969533	0.960399	0.970085	0.96093	0.924227	0.965184	0.961509	0.95959	0.967718	-1	0.968931	0.98027	0.958287	0.956894
DYN168_Lady_Finger	DYN292_Pisang_Jaran	1	1	3	2	0.993015	0.966347	0.992388	0.971979	0.970944	0.962894	0.964394	0.966923	0.96488	0.965656	0.973451	0.964965	0.958379	0.972451	0.960536	0.973287	0.983296	0.974671	0.961856	0.98085	0.964534	0.971451	0.970614	0.968661	0.966004	0.925055	0.966717	0.960951	0.97085	0.956418	0.96935	0.961404	0.970622	0.961558	0.923409	0.965292	0.96172	0.958942	0.968293	-1	0.969048	0.979953	0.95803	0.957287
DYN261_Pa_Patthalong	DYN314_Pisang_Rajah	1	1	2	3	0.994045	0.970539	0.992294	0.971494	0.973778	0.966071	0.963815	0.966364	0.96389	0.965372	0.965741	0.965412	0.943767	0.969857	0.962026	0.969858	0.981829	0.982403	0.961088	0.963976	0.965094	0.967863	0.968084	0.968692	0.966823	0.926985	0.952233	0.962414	0.965169	0.963948	0.967915	0.962233	0.969891	0.961453	0.927116	0.966829	0.963571	0.961684	0.968382	0.968889	0.969668	0.961189	0.962357	0.954913
DYN261_Pa_Patthalong	DYN348_2_Prata_Ana	1	1	2	3	0.994047	0.969692	0.992287	0.971533	0.973844	0.965557	0.963924	0.966462	0.963458	0.964894	0.965101	0.96498	0.965126	0.969674	0.960654	0.969087	0.981865	0.982417	0.96064	0.963996	0.963473	0.967367	0.967122	0.968041	0.966306	0.925684	0.970882	0.961892	0.964522	0.964077	0.967346	0.961659	0.969982	0.960938	0.925435	0.966923	0.962263	0.960355	0.967696	0.968924	0.969681	0.960451	0.962051	0.955022
DYN168_Lady_Finger	DYN261_Pa_Patthalong	1	1	3	2	0.99403	0.970623	0.992266	0.972008	0.974064	0.965782	0.964285	0.966734	0.965399	0.96624	0.965628	0.965261	0.963358	0.969767	0.961968	0.969962	0.982421	0.982546	0.962362	0.964588	0.965662	0.968207	0.969266	0.969018	0.96855	0.927166	0.97289	0.962728	0.966401	0.964265	0.968178	0.962856	0.970477	0.961939	0.926435	0.967114	0.964535	0.960538	0.969405	0.969835	0.970118	0.961707	0.962202	0.95546
DYN157_Koja	DYN305_Pisang_Mas	1	1	3	2	0.980573	0.970449	0.992176	0.975605	0.982465	0.968603	0.96055	0.965563	0.969892	0.971248	0.971981	0.970138	0.765496	0.972086	0.966223	0.976337	-1	0.976636	0.966794	0.973769	0.970715	0.974892	0.9723	0.973228	0.973071	0.926716	0.769184	0.967886	0.972705	0.958131	0.971444	0.96603	0.975509	0.966812	0.923884	0.965688	0.969819	0.967212	0.971469	0.982707	0.969854	0.969259	0.961549	0.954524
DYN292_Pisang_Jaran	DYN_2013-098_Mshia_Wa_Komba	1	1	2	2	-1	0.963556	0.991882	0.96736	0.96704	0.960373	0.959371	0.961772	0.96141	0.963675	0.971295	0.961711	0.767138	0.969199	0.957181	0.971099	0.980357	0.973424	0.958592	0.976744	0.961238	0.969422	0.966778	0.965479	0.96292	0.919458	0.766786	0.958692	0.968316	0.950752	0.966845	0.958371	0.96592	0.958983	0.916444	0.961323	0.95844	0.956675	0.964861	-1	0.964473	0.976739	0.953517	0.948544
DYN261_Pa_Patthalong	DYN_2013-098_Mshia_Wa_Komba	1	1	2	2	-1	0.967209	0.991824	0.967335	0.969978	0.96371	0.959198	0.961533	0.961613	0.96344	0.96357	0.962155	0.772433	0.966519	0.958664	0.967227	0.978905	0.981739	0.959057	0.959677	0.961289	0.965561	0.964495	0.965449	0.964735	0.920685	0.772699	0.96057	0.962996	0.958523	0.965034	0.95994	0.966039	0.959258	0.919084	0.962868	0.960194	0.958581	0.96536	0.964824	0.965156	0.957356	0.957821	0.946689
DYN104_Grande_Naine	DYN_ITC0434_Racadag	1	1	3	2	0.996188	0.975239	0.991274	0.971183	0.974408	0.977799	0.962545	0.970323	0.975999	0.978344	0.975778	0.97115	0.773591	0.976933	0.974585	0.978201	0.983189	0.977722	0.975493	0.975827	0.976404	0.978653	0.977983	0.979271	0.979007	0.929596	0.773857	0.976944	0.979938	0.961149	0.979743	0.976842	0.975097	0.974662	0.926896	0.969002	0.976488	0.974037	0.974368	0.973158	0.976166	0.971677	0.965494	0.959285
DB_Calypso_2012_1164	DYN127_IDN_077	1	1	4	2	0.993961	0.981669	0.991124	-1	0.979148	0.974013	0.974512	0.986297	0.967113	0.969931	0.970635	0.97787	0.779307	0.980674	0.965678	0.977165	0.985151	0.98226	0.966174	0.970333	0.968193	0.973952	0.976541	0.976276	0.970765	0.925692	0.78188	0.967801	0.969539	0.975128	0.97755	0.967517	0.984056	0.966836	0.924929	0.983956	0.967274	0.965401	0.976496	0.974491	0.980987	0.965272	0.970004	0.959449
DYN270_Paka	DYN305_Pisang_Mas	1	1	2	2	0.9814	0.961262	0.991006	0.969896	0.975648	0.958178	0.951785	0.957695	0.957605	0.959333	0.961639	0.960545	0.761694	0.961308	0.953737	0.96408	-1	-1	0.955329	0.958003	0.957586	0.962574	0.960871	0.961129	0.961623	0.915358	0.761341	0.956079	0.958889	0.952255	0.963102	0.954113	0.966291	0.955562	0.91354	0.958109	0.958277	0.954513	0.96114	0.965627	0.961225	0.955463	0.950036	0.944116
DYN106_Gros_Michel	DYN127_IDN_077	1	1	3	2	0.993981	0.979106	0.990911	-1	0.977543	0.97183	0.971755	0.985254	0.965176	0.96809	0.968966	0.975956	0.777232	0.979068	0.964138	0.9753	0.984179	0.980245	0.964942	0.969277	0.96606	0.97238	0.974072	0.973208	0.968442	0.923379	0.779853	0.966001	0.96775	0.971339	0.975065	0.96541	0.982903	0.965173	0.92169	0.982711	0.965171	0.96375	0.974455	0.973588	0.978026	0.962721	0.967291	0.957652
DYN104_Grande_Naine	DYN_ITC0078_Wh_o_Gu	1	1	3	3	0.99964	0.981076	0.990741	0.970563	0.973272	0.984272	0.969917	0.975302	0.982937	0.984385	0.993391	0.980067	0.777117	0.985331	0.981843	0.987718	0.979347	0.983314	0.983328	0.984059	0.982842	0.987967	0.985303	0.984957	0.982325	0.93536	0.776228	0.985239	0.984421	0.962274	0.985897	0.984125	0.976099	0.983645	0.93438	0.976085	0.982363	0.982121	0.982769	0.979646	0.97966	0.981753	0.968924	0.962114
DYN279_Pisang_Ambon	DYN309_Pisang_Papan	1	1	3	3	0.984007	0.979333	0.990724	0.977465	0.993437	0.971825	0.993226	0.987391	0.968372	0.969133	0.976726	0.980183	0.776894	0.984452	0.965956	0.98022	0.986884	0.977301	0.967587	0.980088	0.968648	0.976897	0.976909	0.978154	0.970146	0.926114	0.777659	0.96836	0.970362	0.977792	0.977833	0.966394	0.982201	0.967568	0.924778	0.982894	0.96887	0.96603	0.976267	0.979447	0.979768	0.970744	0.969033	0.958446
DB_Calypso_2012_1164	DYN297_Pisang_Kayu	1	1	4	3	0.997725	0.98504	0.990709	0.977768	0.980047	0.982997	0.9786	0.988468	0.978701	0.980412	0.987087	0.984261	0.781032	0.988674	0.976383	0.987046	0.980385	0.984404	0.978299	0.988002	0.97846	0.98509	0.986702	0.98391	0.978823	0.932912	0.781053	0.980247	0.981067	0.972293	0.984642	0.978314	0.984881	0.978702	0.930633	0.984428	0.976606	0.976914	0.984811	0.982538	0.9865	0.984262	0.975992	0.964548
DYN104_Grande_Naine	DYN127_IDN_077	1	1	3	2	0.993976	0.975844	0.990642	-1	0.974708	0.969548	0.968211	0.97845	0.964367	0.966724	0.968143	0.971053	0.774755	0.975571	0.963262	0.973748	0.98482	0.980027	0.963575	0.970561	0.965278	0.971919	0.972091	0.971277	0.968183	0.923033	0.776773	0.964995	0.966929	0.967084	0.973514	0.964231	0.979613	0.964676	0.921352	0.979012	0.965376	0.963065	0.970652	0.974104	0.978219	0.963302	0.964909	0.961013
DYN279_Pisang_Ambon	DYN284_Pisang_Berlin_IDN074	1	1	3	2	0.981018	0.975532	0.990333	0.974719	-1	0.965801	0.982933	0.982854	0.962733	0.964197	0.973767	0.973625	0.773424	0.979008	0.960873	0.976486	0.986866	0.972515	0.961688	0.977068	0.962411	0.972865	0.974523	0.974441	0.965789	0.922536	0.773345	0.962909	0.966042	0.970906	0.975176	0.961874	0.979487	0.962027	0.920571	0.978555	0.963723	0.960719	0.97308	0.974477	0.976527	0.967285	0.965998	0.955762
DYN104_Grande_Naine	DYN297_Pisang_Kayu	1	1	3	3	0.997734	0.978033	0.990157	0.97144	0.973851	0.978535	0.96958	0.977594	0.976501	0.978001	0.985938	0.977178	0.775059	0.982557	0.973846	0.982669	0.980218	0.98057	0.97609	0.988145	0.976297	0.982236	0.980165	0.977655	0.976176	0.930313	0.774042	0.977848	0.978852	0.963345	0.98045	0.975575	0.97775	0.976398	0.926393	0.976945	0.973623	0.974658	0.976467	0.982506	0.98131	0.982627	0.96822	0.964639
DB_Calypso_2012_1164	DYN_ITC0434_Racadag	1	1	4	2	0.996234	0.981519	0.990154	0.974903	0.978732	0.982671	0.96914	0.979382	0.978939	0.98142	0.977161	0.977708	0.778868	0.981007	0.977299	0.981873	0.982283	0.980686	0.977565	0.974128	0.979419	0.980464	0.982111	0.983888	0.981934	0.931598	0.780065	0.980001	0.982215	0.967866	0.982886	0.979559	0.981152	0.977716	0.929907	0.97409	0.979791	0.977383	0.981788	0.972579	0.977246	0.972503	0.972169	0.956459
DB_Calypso_2012_1164	DYN_ITC0078_Wh_o_Gu	1	1	4	3	0.999634	0.986025	0.990128	0.974964	0.977981	0.989777	0.977117	0.983928	0.98624	0.988073	0.994458	0.987221	0.782437	0.990273	0.984801	0.989997	0.978723	0.986447	0.986635	0.982374	0.985661	0.989913	0.989585	0.988745	0.985787	0.936477	0.782456	0.988254	0.986544	0.970054	0.988077	0.987786	0.981777	0.986941	0.936663	0.981697	0.985469	0.98546	0.989004	0.978285	0.981726	0.982029	0.975251	0.95934
DYN106_Gros_Michel	DYN297_Pisang_Kayu	1	1	3	3	0.997739	0.982233	0.990075	0.973613	0.977139	0.980459	0.974793	0.986688	0.976661	0.978476	0.985444	0.982342	0.778528	0.986638	0.974411	0.985241	0.978766	0.981531	0.976872	0.987139	0.976379	0.983564	0.98432	0.980471	0.976168	0.930548	0.778545	0.978341	0.979512	0.967476	0.981612	0.976074	0.98313	0.977258	0.927145	0.981672	0.97425	0.975404	0.982801	0.98134	0.982979	0.982025	0.972926	0.96264
DYN127_IDN_077	DYN168_Lady_Finger	1	1	2	3	0.993971	0.97431	0.989933	-1	0.97421	0.968913	0.967835	0.974269	0.965634	0.967527	0.968285	0.97006	0.963637	0.973179	0.964552	0.97192	0.982323	0.980351	0.96512	0.966892	0.966813	0.970684	0.972001	0.970575	0.969625	0.926717	0.974236	0.965706	0.967862	0.966433	0.972332	0.965624	0.975916	0.965564	0.925823	0.976425	0.966741	0.963365	0.970775	0.972685	0.97428	0.963407	0.963428	0.959635
DYN127_IDN_077	DYN314_Pisang_Rajah	1	1	2	3	0.993985	0.974773	0.989931	-1	0.973979	0.968824	0.967379	0.9741	0.964606	0.967141	0.967994	0.969849	0.943947	0.973312	0.964267	0.972253	0.982236	0.980227	0.963537	0.966452	0.966675	0.970748	0.971318	0.970734	0.968388	0.926958	0.95346	0.965029	0.967185	0.966305	0.97257	0.964617	0.975408	0.964712	0.926525	0.97631	0.966221	0.964017	0.970203	0.972266	0.974025	0.963283	0.963643	0.959223
DYN127_IDN_077	DYN348_2_Prata_Ana	1	1	2	3	0.993991	0.973847	0.989916	-1	0.974019	0.968248	0.967481	0.974178	0.964172	0.966672	0.967335	0.969336	0.965422	0.973114	0.962916	0.971498	0.982245	0.980268	0.963086	0.966488	0.965127	0.970286	0.970323	0.970048	0.967864	0.92567	0.972267	0.964455	0.966435	0.966463	0.971949	0.964094	0.975473	0.964249	0.924864	0.976419	0.964918	0.962728	0.969493	0.972303	0.97403	0.96261	0.963308	0.959381
DYN046_Buitenzorg	DYN104_Grande_Naine	1	1	2	3	0.996408	0.974334	0.989862	0.968688	0.971619	0.975843	0.96673	0.971477	0.97383	0.975662	0.981554	0.973034	0.774541	0.978296	0.971802	0.979312	0.978688	0.979396	0.973114	0.984783	0.974179	0.97949	0.977707	0.974843	0.97431	0.928828	0.774262	0.974151	0.977667	0.959311	0.977768	0.973689	0.973727	0.973263	0.92549	0.970833	0.971229	0.97183	0.973217	0.981935	0.975741	0.980427	0.964099	0.960173
DYN297_Pisang_Kayu	DYN314_Pisang_Rajah	1	1	3	3	0.997743	0.977988	0.989786	0.970167	0.97387	0.977684	0.969854	0.975647	0.976559	0.978219	0.98592	0.976512	0.9448	0.981854	0.975097	0.982069	0.977567	0.981184	0.975984	0.985065	0.977525	0.981854	0.980578	0.978193	0.976799	0.934912	0.95074	0.977876	0.979567	0.963832	0.980634	0.97575	0.975169	0.976164	0.932061	0.975747	0.975158	0.97533	0.977296	0.980176	0.979031	0.983769	0.968772	0.965608
DYN297_Pisang_Kayu	DYN348_2_Prata_Ana	1	1	3	3	0.997747	0.977144	0.989772	0.970244	0.973901	0.977099	0.96997	0.975763	0.976111	0.97771	0.985275	0.975985	0.966258	0.981694	0.973694	0.981198	0.97761	0.981213	0.975478	0.985116	0.975875	0.981307	0.979605	0.97757	0.976261	0.933624	0.969427	0.977254	0.97877	0.963986	0.97992	0.97514	0.97529	0.975612	0.930373	0.975851	0.973806	0.97396	0.976632	0.980184	0.979082	0.983076	0.968464	0.965745
DYN104_Grande_Naine	DYN157_Koja	1	1	3	3	0.999888	0.977625	0.989764	0.969281	0.973399	0.979902	0.968607	0.974283	0.98031	0.981356	0.981493	0.977209	0.7764	0.978347	0.977354	0.981537	0.978051	0.993323	0.979155	0.978586	0.980997	0.981523	0.978901	0.978429	0.980812	0.932847	0.776963	0.981508	0.979257	0.964857	0.978278	0.978899	0.97411	0.979462	0.930734	0.973484	0.978441	0.978594	0.977109	0.973967	0.978488	0.975882	0.967459	0.961969
DYN168_Lady_Finger	DYN297_Pisang_Kayu	1	1	3	3	0.997732	0.977205	0.989759	0.970324	0.97397	0.978065	0.970017	0.975778	0.977432	0.978028	0.986169	0.976865	0.964311	0.981698	0.97549	0.981235	0.977681	0.981204	0.977592	0.985257	0.977037	0.981325	0.980572	0.977606	0.977519	0.934125	0.971086	0.978463	0.979782	0.963952	0.979996	0.976818	0.975538	0.976961	0.93131	0.97584	0.974961	0.974844	0.977548	0.980358	0.979138	0.983205	0.968458	0.966022
DYN106_Gros_Michel	DYN_ITC0434_Racadag	1	1	3	2	0.996196	0.979502	0.989722	0.971525	0.976521	0.980155	0.965723	0.977636	0.976699	0.979318	0.975784	0.975605	0.776688	0.979674	0.975275	0.980548	0.981112	0.978412	0.975715	0.973077	0.977153	0.978979	0.980326	0.982091	0.979566	0.929829	0.777743	0.978094	0.980615	0.963804	0.980833	0.977356	0.979811	0.975993	0.927724	0.971833	0.977489	0.975479	0.980358	0.971336	0.9742	0.970803	0.969685	0.954625
DYN261_Pa_Patthalong	DYN279_Pisang_Ambon	1	1	2	3	0.980336	0.975735	0.989583	0.976176	0.978126	0.966709	0.970947	0.980471	0.962235	0.963572	0.969466	0.969708	0.774081	0.977375	0.958811	0.972386	0.98488	0.975053	0.959298	0.972273	0.962336	0.970033	0.970837	0.972416	0.96447	0.92201	0.775989	0.96098	0.964918	0.967157	0.970173	0.959762	0.978254	0.959762	0.921363	0.975241	0.960909	0.959196	0.971507	0.976625	0.975357	0.962706	0.965981	0.954537
DYN106_Gros_Michel	DYN_ITC0078_Wh_o_Gu	1	1	3	3	0.999643	0.984466	0.989557	0.971176	0.975294	0.986255	0.973384	0.981922	0.983064	0.984844	0.993106	0.984928	0.780153	0.988699	0.982467	0.989109	0.977126	0.983989	0.984071	0.981331	0.982907	0.988229	0.987969	0.986651	0.982102	0.935206	0.780129	0.98575	0.984957	0.96536	0.985887	0.984642	0.980204	0.984514	0.934819	0.978982	0.982789	0.982851	0.988291	0.977109	0.978454	0.980935	0.972824	0.957315
DYN127_IDN_077	DYN_2013-098_Mshia_Wa_Komba	1	1	2	2	-1	0.971607	0.989352	-1	0.970299	0.966431	0.962727	0.969537	0.962355	0.965285	0.965704	0.966526	0.772017	0.970214	0.960933	0.969678	0.979349	0.97943	0.961432	0.962137	0.962975	0.968663	0.967838	0.967532	0.966329	0.920583	0.773391	0.963114	0.965008	0.960751	0.969784	0.962337	0.971723	0.962572	0.918495	0.972757	0.962908	0.960956	0.967283	0.968298	0.969612	0.959534	0.959034	0.950826
DYN297_Pisang_Kayu	DYN_2013-098_Mshia_Wa_Komba	1	1	3	2	-1	0.97479	0.989176	0.965825	0.970031	0.975102	0.965197	0.970963	0.974297	0.976325	0.984022	0.973397	0.772947	0.978726	0.971766	0.979674	0.974691	0.980127	0.973839	0.981445	0.973896	0.979801	0.977208	0.974986	0.974737	0.928715	0.771173	0.975834	0.977605	0.958294	0.978038	0.973463	0.971259	0.97397	0.92434	0.971941	0.971947	0.972169	0.974482	0.976631	0.974701	0.980456	0.964203	0.957258
DYN104_Grande_Naine	DYN_ITC0946_Merik	1	1	3	3	0.998341	0.981357	0.989145	0.966339	0.968516	0.983722	0.962177	0.969019	0.985916	0.986386	0.986212	0.978314	0.772193	0.977826	0.982146	0.983878	0.976694	0.97969	0.98512	0.979838	0.984469	0.985674	0.983027	0.980457	0.984148	0.935941	0.772729	0.986057	0.985518	0.956076	0.982231	0.983127	0.972542	0.983729	0.931343	0.968937	0.981906	0.982303	0.979767	0.976668	0.974161	0.980904	0.964706	0.958504
DYN088_Figue_rose	DYN104_Grande_Naine	1	1	3	3	0.997867	0.982629	0.989112	0.975233	0.974386	0.978248	0.973419	0.987387	0.972806	0.973921	0.975436	0.97885	0.779466	0.983763	0.972057	0.982276	0.977822	0.982138	0.972838	0.978183	0.972921	0.978855	0.979199	0.979139	0.972915	0.928969	0.779456	0.975234	0.975015	0.969888	0.979328	0.9738	0.983098	0.973594	0.927641	0.980265	0.971745	0.971954	0.979258	0.971219	0.984483	0.970495	0.974319	0.963991
DB_Calypso_2012_1164	DYN157_Koja	1	1	4	3	0.999885	0.982614	0.9891	0.972836	0.977617	0.984556	0.974591	0.982189	0.983222	0.984546	0.982436	0.983664	0.781221	0.983432	0.980757	0.984728	0.977051	0.994236	0.982248	0.977162	0.983535	0.983961	0.983298	0.982922	0.983405	0.934103	0.782715	0.984303	0.981205	0.971326	0.981376	0.982542	0.97953	0.982263	0.933144	0.9778	0.981816	0.981503	0.983443	0.973103	0.979525	0.976648	0.973207	0.958686
DB_Calypso_2012_1164	DYN046_Buitenzorg	1	1	4	2	0.996392	0.980802	0.989054	0.973685	0.976882	0.980544	0.973959	0.981211	0.976775	0.978739	0.983233	0.979814	0.780057	0.983704	0.974785	0.982717	0.978338	0.982618	0.975275	0.983104	0.977061	0.981408	0.982172	0.980375	0.977332	0.931082	0.780818	0.977027	0.979771	0.967332	0.98163	0.97678	0.979965	0.976291	0.929215	0.977318	0.975102	0.975019	0.980608	0.980618	0.978095	0.98133	0.971	0.95732
DB_Calypso_2012_1164	DYN104_Grande_Naine	1	1	4	3	0.99992	0.982312	0.988978	0.97509	0.97538	0.984531	0.97345	0.986025	0.980526	0.981195	0.977588	0.981609	0.780563	0.980248	0.979162	0.982134	0.976904	0.989346	0.980663	0.974127	0.980299	0.980849	0.981753	0.978659	0.979204	0.929016	0.780718	0.983478	0.977477	0.971187	0.979388	0.981155	0.982271	0.981169	0.926883	0.980321	0.977341	0.980413	0.979457	0.969288	0.981931	0.970745	0.9716	0.96283
DYN104_Grande_Naine	DYN271_Palang	1	1	3	3	0.997989	0.998422	0.988942	0.974086	0.974659	0.990955	0.970927	0.991547	0.983528	0.983432	0.981467	0.988846	0.778436	0.984053	0.981849	0.986627	0.97822	0.982132	0.983967	0.974163	0.983017	0.98463	0.98654	0.982786	0.983028	0.933845	0.779866	0.985152	0.980519	0.967231	0.985383	0.983308	0.984284	0.983125	0.929234	0.983281	0.980261	0.981605	0.984907	0.969289	0.984198	0.971468	0.975778	0.962303
DYN104_Grande_Naine	DYN_ITC1704_Kole	1	1	3	2	0.993578	0.970212	0.988889	0.968837	0.9856	0.962115	0.975429	0.97353	0.959694	0.961653	0.975353	0.969098	0.772399	0.975408	0.958461	0.974184	0.980671	0.977439	0.95865	0.982544	0.960189	0.970473	0.971569	0.969459	0.962961	0.922403	0.772094	0.959323	0.96634	0.963205	0.973816	0.958983	0.972503	0.959265	0.920238	0.972309	0.960389	0.957332	0.969367	0.978866	0.975543	0.976381	0.961175	0.957488
DB_Calypso_2012_1164	DYN279_Pisang_Ambon	1	1	4	3	0.999847	0.985274	0.988793	0.975953	0.977405	0.980741	0.978129	0.991885	0.977945	0.979597	0.985148	0.984207	0.782265	0.986201	0.976279	0.985045	0.976628	0.988694	0.978889	0.978877	0.976988	0.98285	0.985329	0.982335	0.978821	0.930315	0.783373	0.979645	0.97939	0.972665	0.982763	0.977767	0.982713	0.978156	0.928734	0.983833	0.977005	0.975696	0.982563	0.973553	0.983228	0.975429	0.974182	0.95898
DYN207_Mnalouki	DYN305_Pisang_Mas	1	1	3	2	0.978027	0.97059	0.988773	0.973998	0.977182	0.968571	0.954303	0.961679	0.969497	0.971425	0.966891	0.969949	0.909421	0.969159	0.968981	0.976739	-1	0.963803	0.967799	0.963509	0.970816	0.975066	0.972249	0.97328	0.973599	0.930132	0.914712	0.967942	0.970866	0.953444	0.972688	0.96929	0.975437	0.967664	0.927044	0.962442	0.972912	0.968386	0.97209	0.970337	0.965471	0.963438	0.960129	0.953909
DB_Calypso_2012_1164	DYN088_Figue_rose	1	1	4	3	0.997855	0.987161	0.98868	0.977871	0.978013	0.981285	0.978332	0.99288	0.974628	0.975599	0.976317	0.984172	0.783225	0.98689	0.973773	0.985801	0.97738	0.984571	0.974592	0.977403	0.974651	0.981234	0.98314	0.98355	0.975299	0.931313	0.784262	0.976754	0.976224	0.975835	0.981647	0.97592	0.986676	0.97555	0.931111	0.983627	0.974087	0.973731	0.98366	0.971476	0.984536	0.971746	0.977983	0.962411
DB_Calypso_2012_1164	DYN_ITC1704_Kole	1	1	4	2	0.99356	0.976066	0.988612	0.97297	0.988137	0.967366	0.98032	0.981032	0.962332	0.964455	0.978107	0.975804	0.777434	0.98029	0.960202	0.977541	0.980356	0.9803	0.959959	0.981261	0.962719	0.97222	0.975307	0.975924	0.966179	0.92553	0.777563	0.961954	0.968027	0.970557	0.97786	0.961589	0.977922	0.961782	0.924828	0.977589	0.96366	0.960074	0.975292	0.977935	0.976853	0.977916	0.966556	0.954964
DB_Calypso_2012_1164	DYN121_Hom_Sakhon_Nakhon	1	1	4	3	0.998112	0.984117	0.988572	0.978495	0.979366	0.981695	0.979425	0.988768	0.977366	0.979373	0.985347	0.984723	0.78338	0.987167	0.975495	0.985823	0.9793	0.987148	0.977855	0.981345	0.977063	0.984516	0.986601	0.983872	0.97916	0.932517	0.784421	0.979262	0.980451	0.976817	0.985729	0.977828	0.98422	0.978676	0.932215	0.98603	0.977977	0.976923	0.983413	0.975837	0.986732	0.976947	0.975346	0.96295
DYN157_Koja	DYN309_Pisang_Papan	1	1	3	3	0.984219	0.977672	0.988543	0.974366	0.992499	0.971884	0.992311	0.977436	0.972752	0.973258	0.97813	0.977189	0.774733	0.980776	0.970172	0.980509	0.985531	0.98407	0.970588	0.979391	0.973117	0.977721	0.978573	0.977817	0.973387	0.929971	0.777586	0.972139	0.974987	0.976561	0.977651	0.969798	0.977333	0.971291	0.929057	0.978202	0.973009	0.970861	0.977187	0.979535	0.976714	0.974092	0.968095	0.957258
DYN046_Buitenzorg	DYN106_Gros_Michel	1	1	2	3	0.996414	0.978549	0.988509	0.969735	0.973978	0.978112	0.970134	0.979237	0.9747	0.976769	0.981914	0.977628	0.777653	0.981847	0.972425	0.981349	0.976727	0.980124	0.973445	0.982117	0.975031	0.979855	0.980494	0.977479	0.974699	0.929269	0.778293	0.975288	0.978158	0.962603	0.978661	0.974302	0.978547	0.974528	0.926379	0.97447	0.972147	0.973194	0.979014	0.979439	0.97457	0.979552	0.968388	0.955341
DYN104_Grande_Naine	DYN135_Intokatoke	1	1	3	3	0.997614	0.977705	0.988364	0.966454	0.970552	0.980482	0.965405	0.97156	0.981565	0.98245	0.984813	0.97634	0.773278	0.979126	0.977354	0.98176	0.977117	0.979612	0.980017	0.985202	0.982251	0.982478	0.980366	0.978985	0.980167	0.93359	0.773705	0.981222	0.983517	0.958085	0.97957	0.979112	0.972923	0.980695	0.930664	0.971177	0.978056	0.979717	0.976711	0.98111	0.97593	0.983096	0.965702	0.960616
DYN305_Pisang_Mas	DYN_ITC0078_Wh_o_Gu	1	1	2	3	0.974331	0.972169	0.988335	0.97345	0.981485	0.972698	0.960669	0.964964	0.972172	0.97444	0.984314	0.974217	0.763533	0.978654	0.969319	0.983729	-1	0.963757	0.970764	0.978766	0.972976	0.98135	0.978508	0.980347	0.975798	0.930291	0.765995	0.971633	0.977348	0.954425	0.979283	0.970735	0.976103	0.971151	0.928744	0.966555	0.974274	0.970076	0.978146	0.988306	0.967623	0.976028	0.963038	0.954834
DB_Calypso_2012_1164	DYN_ITC0946_Merik	1	1	4	3	0.998341	0.986474	0.98832	0.970996	0.973906	0.989456	0.969734	0.97894	0.989449	0.99013	0.987006	0.985585	0.777829	0.983136	0.985192	0.987218	0.976142	0.98352	0.988546	0.978905	0.987268	0.988279	0.987519	0.985229	0.987589	0.937492	0.779259	0.989067	0.987743	0.963775	0.984945	0.986658	0.978974	0.98712	0.933962	0.974819	0.985329	0.985661	0.986693	0.975809	0.976546	0.981854	0.971427	0.956161
DYN106_Gros_Michel	DYN157_Koja	1	1	3	3	0.999893	0.980865	0.988302	0.969274	0.975183	0.981721	0.971629	0.980412	0.980648	0.982029	0.98104	0.98158	0.778997	0.981624	0.977826	0.983493	0.97539	0.993692	0.980099	0.976195	0.981236	0.982263	0.98131	0.980917	0.980538	0.932477	0.780445	0.982209	0.979486	0.967585	0.97851	0.97943	0.978015	0.980485	0.93096	0.975163	0.978457	0.979679	0.98216	0.971645	0.976502	0.975222	0.970876	0.957012
DYN279_Pisang_Ambon	DYN292_Pisang_Jaran	1	1	3	2	0.978007	0.971838	0.988287	0.974804	0.973696	0.963575	0.968019	0.979033	0.96228	0.962738	0.971873	0.96817	0.767831	0.977452	0.956986	0.973751	0.983711	0.966587	0.95821	0.985703	0.962148	0.97153	0.970916	0.969036	0.961682	0.919368	0.769348	0.959245	0.966737	0.957531	0.968806	0.957745	0.977049	0.959032	0.917566	0.970869	0.957938	0.957239	0.969386	-1	0.971901	0.978244	0.960477	0.954682
DYN067_Dibit	DYN104_Grande_Naine	1	1	2	3	0.994934	0.982855	0.988161	0.965838	0.968093	0.982126	0.961875	0.978439	0.980702	0.980794	0.980954	0.97984	0.769458	0.979978	0.980047	0.984257	0.973705	0.977311	0.980603	0.968453	0.980513	0.982268	0.984893	0.979681	0.981194	0.931936	0.771236	0.981782	0.979453	0.959764	0.981324	0.978372	0.974962	0.979726	0.928121	0.972175	0.983057	0.97886	-1	0.963175	0.974903	0.965948	0.968155	0.955718
DYN106_Gros_Michel	DYN_ITC1704_Kole	1	1	3	2	0.993578	0.973107	0.988072	0.969155	0.986295	0.964872	0.976595	0.978982	0.960367	0.962574	0.97636	0.973835	0.774968	0.97803	0.958465	0.975772	0.979137	0.977646	0.958677	0.980239	0.960672	0.970625	0.972703	0.972389	0.963771	0.922995	0.775113	0.960097	0.966268	0.96629	0.975024	0.959282	0.976307	0.960253	0.921292	0.974886	0.961637	0.958516	0.973196	0.976769	0.973256	0.975345	0.96362	0.95283
DYN104_Grande_Naine	DYN279_Pisang_Ambon	1	1	3	3	0.99985	0.981377	0.988041	0.972295	0.973064	0.976244	0.972885	0.985884	0.975309	0.976412	0.982156	0.978359	0.77758	0.982906	0.973323	0.9834	0.975772	0.985577	0.97648	0.979069	0.974827	0.981514	0.982428	0.978692	0.975184	0.927589	0.779277	0.976987	0.976824	0.965032	0.979625	0.974277	0.97986	0.976328	0.925197	0.979587	0.973368	0.973529	0.978923	0.973777	0.982159	0.974146	0.969936	0.961124
DYN106_Gros_Michel	DYN121_Hom_Sakhon_Nakhon	1	1	3	3	0.998123	0.982371	0.98803	0.975519	0.977297	0.97869	0.976544	0.987475	0.974804	0.976729	0.983606	0.982517	0.781688	0.985957	0.973518	0.984691	0.978052	0.985257	0.975709	0.980425	0.974855	0.983069	0.984647	0.98193	0.976326	0.931117	0.782367	0.976823	0.97877	0.973265	0.983642	0.97547	0.982937	0.976762	0.930077	0.984353	0.975631	0.974953	0.9822	0.974686	0.984174	0.975582	0.972958	0.961425
DYN104_Grande_Naine	DYN207_Mnalouki	1	1	3	3	0.999871	0.977536	0.987986	0.966821	0.968671	0.980996	0.963258	0.970878	0.980016	0.981966	0.978831	0.976506	0.917699	0.976696	0.981413	0.979776	0.973709	0.984393	0.981332	0.969346	0.980358	0.981569	0.979363	0.976997	0.979201	0.934902	0.922933	0.981738	0.977929	0.961076	0.979477	0.982179	0.973099	0.979844	0.932484	0.971093	0.980001	0.980307	0.975768	0.966238	0.975698	0.969246	0.965937	0.962766
DYN104_Grande_Naine	DYN106_Gros_Michel	1	1	3	3	0.999922	0.978948	0.987981	0.970556	0.972214	0.98232	0.969324	0.98422	0.978883	0.979594	0.975503	0.979607	0.777506	0.977784	0.977117	0.979833	0.974932	0.986276	0.979724	0.972813	0.978547	0.979063	0.978806	0.97456	0.976741	0.925907	0.778135	0.981996	0.975605	0.966177	0.975947	0.978777	0.98022	0.979819	0.923086	0.977415	0.974584	0.978989	0.976821	0.96754	0.978204	0.967629	0.968043	0.960562
DYN088_Figue_rose	DYN106_Gros_Michel	1	1	3	3	0.997871	0.984856	0.987978	0.974873	0.975613	0.979308	0.975431	0.992105	0.972721	0.973804	0.974591	0.982904	0.781204	0.985507	0.97215	0.984175	0.975838	0.982424	0.973281	0.97642	0.972731	0.979819	0.980656	0.980997	0.9729	0.929003	0.782339	0.975178	0.974603	0.972112	0.979181	0.973975	0.985647	0.974215	0.928277	0.981939	0.972126	0.972376	0.981605	0.970161	0.981955	0.969362	0.975356	0.960733
DB_Calypso_2012_1164	DYN122_Hom_Thong_Mokho	1	1	4	3	0.999449	0.985883	0.987906	0.976824	0.976893	0.984891	0.97341	0.987694	0.97808	0.979533	0.977883	0.981787	0.782151	0.981476	0.976935	0.982011	0.976877	0.985075	0.977505	0.975135	0.978054	0.98082	0.981868	0.979834	0.977839	0.930564	0.783186	0.980032	0.975328	0.972229	0.981637	0.978694	0.983512	0.978057	0.927847	0.98331	0.976589	0.97663	0.980466	0.968959	0.984038	0.970385	0.974214	0.962403
DYN104_Grande_Naine	DYN121_Hom_Sakhon_Nakhon	1	1	3	3	0.99812	0.978166	0.987869	0.973858	0.973887	0.976384	0.972678	0.978837	0.975056	0.976754	0.983205	0.977112	0.778479	0.982315	0.973717	0.982484	0.978343	0.984523	0.975397	0.981361	0.975196	0.981997	0.981348	0.97872	0.975519	0.930371	0.77811	0.977006	0.97885	0.969204	0.982441	0.975335	0.977804	0.976349	0.928827	0.979906	0.974373	0.974743	0.977165	0.974985	0.982928	0.976024	0.969444	0.963255
DB_Calypso_2012_1164	DYN135_Intokatoke	1	1	4	3	0.997607	0.983357	0.987867	0.971204	0.97612	0.985287	0.972927	0.981186	0.984227	0.985339	0.985607	0.983407	0.778863	0.984417	0.980848	0.985294	0.976845	0.983288	0.982846	0.984214	0.984568	0.985028	0.985167	0.983691	0.982962	0.935504	0.780313	0.983855	0.985624	0.965862	0.982811	0.982661	0.979346	0.983287	0.933494	0.977058	0.982014	0.982221	0.983798	0.980288	0.978481	0.984412	0.972484	0.958146
DYN088_Figue_rose	DYN314_Pisang_Rajah	1	1	3	3	0.99788	0.982563	0.987782	0.972391	0.973046	0.977701	0.972313	0.984613	0.972832	0.973787	0.974676	0.97873	0.949043	0.982833	0.973263	0.981264	0.974696	0.982568	0.97261	0.974673	0.974166	0.978158	0.978675	0.979296	0.973368	0.933119	0.956203	0.974943	0.975355	0.969271	0.979299	0.973694	0.979806	0.973386	0.933122	0.977525	0.972649	0.972504	0.979028	0.969292	0.980117	0.971144	0.974335	0.963272
DYN106_Gros_Michel	DYN279_Pisang_Ambon	1	1	3	3	0.999852	0.983146	0.98774	0.971618	0.974176	0.977983	0.973911	0.99041	0.975482	0.977064	0.982929	0.981863	0.779417	0.984064	0.973859	0.983032	0.97454	0.985856	0.976984	0.977727	0.97505	0.980895	0.982622	0.978854	0.975635	0.928102	0.781274	0.977356	0.97736	0.967698	0.979832	0.974769	0.980757	0.976111	0.925993	0.980993	0.973687	0.973549	0.980628	0.971769	0.979507	0.973468	0.970955	0.956653
DYN088_Figue_rose	DYN348_2_Prata_Ana	1	1	3	3	0.997884	0.981537	0.98772	0.972365	0.973011	0.97709	0.972392	0.984677	0.972477	0.973384	0.973944	0.978147	0.97044	0.982535	0.971958	0.98053	0.974664	0.982571	0.972225	0.974693	0.972621	0.977725	0.977608	0.978613	0.972802	0.931754	0.974901	0.974456	0.97459	0.969382	0.978593	0.973186	0.979873	0.972934	0.931389	0.977583	0.971405	0.971244	0.978367	0.969248	0.980077	0.97035	0.974003	0.963381
DYN106_Gros_Michel	DYN_ITC0946_Merik	1	1	3	3	0.998349	0.984939	0.987712	0.966852	0.971008	0.985924	0.965602	0.976798	0.986282	0.986893	0.985484	0.983316	0.775304	0.98118	0.982802	0.986269	0.974449	0.980824	0.985871	0.977881	0.984745	0.986647	0.985836	0.982648	0.983861	0.936216	0.776632	0.986622	0.986053	0.958793	0.982298	0.983635	0.977306	0.9846	0.931412	0.971752	0.982256	0.983166	0.985768	0.974497	0.97308	0.98079	0.968981	0.954066
DYN088_Figue_rose	DYN168_Lady_Finger	1	1	3	3	0.997869	0.982248	0.987705	0.972732	0.973214	0.977501	0.97261	0.984744	0.974282	0.974517	0.974494	0.978577	0.968663	0.982619	0.973354	0.981198	0.975017	0.982697	0.973962	0.97498	0.974462	0.97835	0.979359	0.979366	0.974848	0.933012	0.976762	0.975262	0.976216	0.969367	0.979248	0.97445	0.980536	0.973854	0.932346	0.977584	0.973323	0.971535	0.979876	0.969861	0.980298	0.971275	0.974091	0.963679
DB_Calypso_2012_1164	DYN271_Palang	1	1	4	3	0.998	0.998619	0.987599	0.976857	0.977701	0.993973	0.976006	0.996723	0.986769	0.986922	0.981614	0.993498	0.782199	0.987853	0.984563	0.988662	0.977355	0.984597	0.987273	0.972821	0.985618	0.987184	0.990009	0.986846	0.986326	0.935009	0.783688	0.988069	0.982716	0.973187	0.987486	0.986712	0.987123	0.98632	0.932	0.984936	0.983469	0.984722	0.988685	0.968864	0.984236	0.971076	0.980273	0.960764
DYN-F1-048	DYN104_Grande_Naine	1	1	2	3	0.997298	0.982778	0.987583	0.973608	0.972827	0.986948	0.968581	0.976657	0.979847	0.981684	0.978995	0.979446	0.779157	0.978283	0.980354	0.980507	0.975317	0.985294	0.980514	0.967175	0.98053	0.982209	0.981246	0.97959	0.98092	0.931049	0.779308	0.983036	0.978697	0.970131	0.980829	0.98306	0.976929	0.980613	0.927946	0.976153	0.979136	0.980492	0.978159	0.964353	0.980989	0.966891	0.969796	0.96019
DYN-F1-050	DYN104_Grande_Naine	1	1	2	3	0.997266	0.982204	0.987454	0.973329	0.973379	0.986753	0.968138	0.975593	0.979884	0.981671	0.97878	0.97906	0.778168	0.977966	0.980337	0.980608	0.976063	0.984924	0.980491	0.967264	0.98052	0.982239	0.981017	0.980067	0.981448	0.930916	0.778356	0.982992	0.978625	0.973461	0.981247	0.982966	0.976903	0.980606	0.927627	0.9757	0.979566	0.980471	0.977855	0.964401	0.980087	0.966733	0.969225	0.959939
DYN104_Grande_Naine	DYN179_Luba	1	1	3	3	0.997442	0.980249	0.987447	0.965582	0.968038	0.983665	0.96023	0.968505	0.985428	0.985523	0.981264	0.977063	0.932788	0.976698	0.983047	0.981897	0.974374	0.979799	0.985065	0.967884	0.983989	0.984417	0.982457	0.979697	0.985149	0.938036	0.932254	0.985395	0.982294	0.957851	0.981199	0.985094	0.972088	0.983666	0.934946	0.969919	0.981897	0.981929	0.980154	0.964812	0.97419	0.970014	0.966743	0.962328
DYN122_Hom_Thong_Mokho	DYN305_Pisang_Mas	1	1	3	2	0.975024	0.9726	0.987437	0.978317	0.982059	0.969983	0.95867	0.971982	0.966308	0.967127	0.966153	0.97212	0.765839	0.972043	0.962947	0.97535	-1	0.963944	0.963762	0.971665	0.966909	0.971564	0.971091	0.970314	0.969517	0.922281	0.768579	0.965936	0.968551	0.959461	0.971866	0.962847	0.981695	0.963148	0.917888	0.971714	0.965052	0.963647	0.970017	0.975892	0.97408	0.962082	0.962072	0.957663
DYN104_Grande_Naine	DYN122_Hom_Thong_Mokho	1	1	3	3	0.999449	0.979584	0.987324	0.971794	0.971697	0.980749	0.967919	0.97884	0.975379	0.976851	0.97542	0.975471	0.777027	0.976322	0.974398	0.977743	0.975538	0.982163	0.975814	0.974071	0.975148	0.97808	0.977469	0.973837	0.973679	0.926299	0.777847	0.977206	0.973046	0.964781	0.97604	0.975515	0.977473	0.975805	0.923295	0.976874	0.972649	0.974369	0.974675	0.968349	0.980756	0.968583	0.967659	0.96216
DYN104_Grande_Naine	DYN285_Pisang_Buntal	1	1	3	2	0.993008	0.979633	0.987272	0.973332	0.97287	0.973768	0.964739	0.986914	0.967874	0.969911	0.971095	0.978177	0.772856	0.979627	0.966611	0.980005	0.981768	0.976131	0.967584	0.971252	0.968678	0.974689	0.975638	0.973708	0.969173	0.92472	0.774787	0.970167	0.969918	0.964657	0.975461	0.967755	-1	0.96824	0.921016	0.975748	0.967539	0.96741	0.973781	0.967718	0.979593	0.963376	0.969114	0.958765
DYN157_Koja	DYN284_Pisang_Berlin_IDN074	1	1	3	2	0.980922	0.971869	0.987204	0.970259	-1	0.965754	0.979516	0.970696	0.967519	0.968124	0.973602	0.971028	0.770771	0.973409	0.965045	0.974659	0.985076	0.980386	0.964621	0.973929	0.967539	0.972312	0.974592	0.972581	0.969476	0.92643	0.772732	0.966842	0.970159	0.969713	0.972576	0.965126	0.974015	0.965841	0.924717	0.971904	0.968034	0.966086	0.972817	0.972987	0.972044	0.968983	0.963733	0.954223
DYN207_Mnalouki	DYN309_Pisang_Papan	1	1	3	3	0.984251	0.97961	0.98714	0.974359	0.991405	0.972017	0.989261	0.976817	0.972987	0.97443	0.974869	0.977148	0.919416	0.979368	0.972829	0.982374	0.984904	0.975914	0.971795	0.970331	0.974098	0.979198	0.97998	0.980728	0.975436	0.934246	0.924545	0.97183	0.974629	0.975664	0.980657	0.973204	0.977952	0.972428	0.93303	0.977636	0.977249	0.971934	0.979177	0.971028	0.974536	0.969943	0.968407	0.958732
DYN088_Figue_rose	DYN_2013-098_Mshia_Wa_Komba	1	1	3	2	-1	0.979533	0.987122	0.968277	0.969237	0.975344	0.967772	0.980418	0.97061	0.971964	0.972505	0.975667	0.777393	0.979841	0.970104	0.979146	0.971779	0.981835	0.970573	0.970737	0.970505	0.976188	0.975261	0.976293	0.971275	0.927084	0.776632	0.973164	0.973356	0.963997	0.97681	0.971588	0.976204	0.971252	0.92539	0.97394	0.969515	0.969446	0.976462	0.965435	0.975982	0.967495	0.970132	0.955232
DB_Calypso_2012_1164	DYN207_Mnalouki	1	1	4	3	0.999861	0.9842	0.987094	0.971283	0.973983	0.986168	0.969938	0.981046	0.983278	0.985004	0.979851	0.983022	0.923839	0.981592	0.984213	0.983967	0.97303	0.98745	0.983356	0.967747	0.983769	0.984111	0.98421	0.982396	0.982678	0.937497	0.929676	0.984455	0.979905	0.968947	0.983063	0.985287	0.979842	0.982932	0.936019	0.976334	0.983477	0.983487	0.98382	0.965555	0.977189	0.970526	0.973283	0.95987
DYN270_Paka	DYN309_Pisang_Papan	1	1	2	3	0.986111	0.969394	0.98705	0.969013	0.986104	0.962574	0.98552	0.9693	0.96071	0.961507	0.967572	0.967881	0.771173	0.969061	0.958455	0.969342	0.976198	-1	0.958604	0.965608	0.959922	0.966697	0.967242	0.966729	0.963056	0.919891	0.769946	0.959987	0.961498	0.97159	0.96995	0.958684	0.969855	0.959723	0.918075	0.971957	0.962242	0.958471	0.967765	0.96489	0.969166	0.961024	0.958912	0.94795
DYN-Borli1	DYN104_Grande_Naine	1	1	2	3	0.995145	0.97679	0.987045	0.971829	0.970926	0.976794	0.964404	0.972772	0.972905	0.974743	0.973155	0.97286	0.775972	0.975	0.972579	0.975694	0.97606	0.980267	0.972934	0.967631	0.973123	0.975589	0.97604	0.972985	0.97449	0.927508	0.775681	0.974655	0.973162	0.966166	0.976485	0.974588	0.975226	0.973116	0.924209	0.972349	0.972562	0.972348	0.972559	0.965457	0.982524	0.964356	0.966754	0.95962
DYN106_Gros_Michel	DYN122_Hom_Thong_Mokho	1	1	3	3	0.999456	0.983154	0.987038	0.97326	0.97435	0.982621	0.970116	0.98628	0.976126	0.977521	0.976336	0.979757	0.779655	0.979424	0.974761	0.979789	0.975151	0.982827	0.9761	0.974045	0.975929	0.978884	0.979272	0.97623	0.975003	0.928214	0.781009	0.978192	0.973222	0.968236	0.978248	0.975994	0.981732	0.976284	0.924724	0.981128	0.973674	0.974806	0.978123	0.967454	0.980868	0.967879	0.971224	0.960436
DYN106_Gros_Michel	DYN271_Palang	1	1	3	3	0.997991	0.998343	0.987008	0.973131	0.975033	0.990771	0.972312	0.995908	0.983658	0.983765	0.979882	0.991851	0.779849	0.986438	0.982344	0.987988	0.975852	0.982004	0.984729	0.971579	0.983059	0.985716	0.988568	0.984445	0.982725	0.93351	0.78152	0.985694	0.980982	0.968555	0.985313	0.983725	0.986147	0.98392	0.929465	0.98254	0.980582	0.982223	0.987849	0.967558	0.981075	0.969764	0.978245	0.958652
DYN106_Gros_Michel	DYN135_Intokatoke	1	1	3	3	0.997621	0.981306	0.986996	0.967012	0.972996	0.982498	0.969092	0.979117	0.981756	0.982943	0.984154	0.981414	0.776403	0.982583	0.977987	0.983986	0.974919	0.980682	0.980791	0.983158	0.982394	0.983291	0.983223	0.981166	0.979941	0.93377	0.777705	0.981863	0.984043	0.961005	0.979641	0.979611	0.977718	0.9816	0.93098	0.974126	0.97861	0.98047	0.982296	0.978777	0.974844	0.982791	0.96976	0.956086
DB_Calypso_2012_1164	DYN286_Pisang_Ceylan	1	1	4	3	0.998267	0.982767	0.986993	0.975941	0.977659	0.975509	0.978622	0.988973	0.970315	0.971889	0.97968	0.981004	0.967087	0.984567	0.967899	0.981534	0.976646	0.985404	0.968492	0.979615	0.971376	0.977947	0.980872	0.979611	0.971364	0.9329	0.978072	0.971601	0.971862	0.973759	0.980647	0.969624	0.982488	0.970653	0.931835	0.984551	0.970069	0.968996	0.979195	0.974291	0.985189	0.97566	0.9743	0.964395
DB_Calypso_2012_1164	DYN310_Pisang_Pipit	1	1	4	2	0.993356	0.977022	0.986916	0.972124	0.9759	0.96845	0.974555	0.985333	0.965568	0.967666	0.976996	0.973866	0.775774	0.983223	0.963044	0.978673	0.975458	0.979105	0.962982	-1	0.965532	0.974291	0.97787	0.97542	0.966579	0.925429	0.776534	0.964331	0.971998	0.969156	0.977582	0.963885	0.979461	0.964785	0.924222	0.980485	0.964817	0.96239	0.976692	0.981086	0.98076	0.980305	0.970286	0.962647
DYN104_Grande_Naine	DYN181_Maia_Maoli	1	1	3	3	0.998241	0.98027	0.986823	0.966747	0.968143	0.98441	0.96152	0.970285	0.98372	0.984231	0.980789	0.977399	0.953254	0.976872	0.983175	0.980908	0.974278	0.981089	0.985455	0.96815	0.984578	0.983159	0.982488	0.977698	0.983975	0.940866	0.953605	0.986719	0.981619	0.958977	0.979894	0.984238	0.972777	0.984132	0.936216	0.970293	0.982129	0.982966	0.97858	0.964994	0.974676	0.968807	0.967056	0.964438
DB_Calypso_2012_1164	DYN281_Pisang_Bangkahulu	1	1	4	2	0.994996	0.983122	0.98682	0.975867	0.976531	0.973504	0.975597	0.989103	0.968293	0.97016	0.974338	0.978581	0.782719	0.98278	0.966687	0.980038	0.975386	0.982375	0.96727	0.974677	0.96873	0.97456	0.982304	0.979097	0.970454	0.928032	0.783975	0.970059	0.970172	0.975329	0.980048	0.968245	0.983018	0.968432	0.925633	0.985649	0.969973	0.968128	0.979128	0.967859	-1	0.96727	0.975953	0.961912
DYN104_Grande_Naine	DYN_ITC1031_Veinte_Cohol	1	1	3	2	0.996493	0.978334	0.986807	0.967651	0.970032	0.980736	0.958636	0.96781	0.979345	0.980182	0.979063	0.972897	0.770883	0.974541	0.982399	0.978995	0.977462	0.979228	0.979457	0.964243	0.980208	0.980481	0.978514	0.982697	0.983353	0.932156	0.772128	0.980722	0.977383	0.958475	0.980743	0.981781	0.973708	0.97856	0.933619	0.966171	0.983577	0.978999	0.978271	0.962384	0.97253	0.966239	0.965187	0.955389
DB_Calypso_2012_1164	DYN067_Dibit	1	1	4	2	0.995002	0.985204	0.986711	0.968249	0.971348	0.985229	0.967124	0.983138	0.983852	0.984184	0.981444	0.984792	0.773617	0.983872	0.982719	0.986529	0.972253	0.980172	0.983849	0.966923	0.983358	0.985194	0.987457	0.983675	0.984452	0.933493	0.775318	0.984526	0.981123	0.965799	0.983985	0.981966	0.978486	0.983006	0.930527	0.975127	0.985679	0.982234	-1	0.961955	0.975486	0.966332	0.972174	0.953575
DYN104_Grande_Naine	DYN314_Pisang_Rajah	1	1	3	3	0.999932	0.972582	0.986647	0.965921	0.967213	0.977915	0.964708	0.969997	0.978041	0.978637	0.973958	0.972772	0.944064	0.972563	0.97772	0.976506	0.972368	0.986045	0.979217	0.969975	0.978897	0.978266	0.975647	0.971116	0.975838	0.928956	0.950743	0.980855	0.975913	0.960748	0.97317	0.978235	0.97074	0.979167	0.926907	0.969371	0.974676	0.979082	0.971532	0.965947	0.974326	0.96901	0.9636	0.963249
DYN104_Grande_Naine	DYN168_Lady_Finger	1	1	3	3	0.999928	0.972371	0.986603	0.966333	0.967402	0.977708	0.965163	0.970172	0.97944	0.979409	0.973919	0.972718	0.963746	0.972425	0.977828	0.976505	0.972732	0.986212	0.980649	0.970446	0.979366	0.978565	0.976476	0.971263	0.977349	0.928951	0.971439	0.981328	0.976822	0.960893	0.973178	0.979028	0.971491	0.979833	0.926141	0.969463	0.975544	0.978158	0.972458	0.96662	0.974554	0.969314	0.963394	0.963716
DYN104_Grande_Naine	DYN341_Popoulou_CMR	1	1	3	3	0.998173	0.980146	0.98658	0.966766	0.96797	0.984202	0.960856	0.970239	0.982945	0.983416	0.979872	0.977613	0.951886	0.976404	0.982931	0.981315	0.97424	0.980986	0.983676	0.967423	0.983771	0.982958	0.981362	0.977513	0.982347	0.937872	0.952447	0.985265	0.981312	0.958954	0.979669	0.983279	0.972633	0.982633	0.934114	0.97031	0.981779	0.982408	0.978824	0.964424	0.974489	0.968066	0.966865	0.963643
DYN104_Grande_Naine	DYN348_2_Prata_Ana	1	1	3	3	0.999928	0.971625	0.986579	0.965965	0.967181	0.977391	0.964818	0.970101	0.977755	0.978293	0.973258	0.972282	0.965516	0.97235	0.976489	0.975779	0.972346	0.986113	0.97889	0.970046	0.977428	0.977894	0.974532	0.970439	0.975321	0.927624	0.969442	0.9804	0.975163	0.960933	0.972521	0.977792	0.970817	0.978786	0.925183	0.969471	0.973487	0.97788	0.970908	0.965934	0.974324	0.968226	0.963264	0.963439
DYN157_Koja	DYN279_Pisang_Ambon	1	1	3	3	0.992753	0.98241	0.986554	0.970477	0.97472	0.978385	0.972722	0.981972	0.977887	0.979084	0.985654	0.981144	0.776509	0.984167	0.975322	0.982881	0.975852	0.989915	0.97763	0.980608	0.977172	0.981688	0.980624	0.979998	0.977633	0.931539	0.778635	0.97811	0.979724	0.96561	0.979243	0.975631	0.976765	0.976809	0.930387	0.977398	0.976028	0.975576	0.979591	0.975202	0.977836	0.97776	0.969351	0.95676
DYN157_Koja	DYN261_Pa_Patthalong	1	1	3	2	0.979278	0.969375	0.986529	0.970226	0.974464	0.96558	0.965123	0.966351	0.967115	0.967949	0.968675	0.966234	0.770379	0.970924	0.96314	0.971057	0.98284	0.980546	0.962646	0.969515	0.967315	0.969319	0.969734	0.969484	0.967622	0.925512	0.774386	0.96448	0.968098	0.963816	0.967241	0.963509	0.970349	0.963726	0.925278	0.966669	0.965661	0.964492	0.970015	0.975519	0.969155	0.964459	0.962012	0.952325
DYN104_Grande_Naine	DYN114_Heva	1	1	3	2	0.994516	0.97921	0.986494	0.968819	0.969254	0.975965	0.968004	0.984236	0.972195	0.973035	0.979201	0.977832	0.771511	-1	0.971628	0.98751	0.973468	0.976629	0.972106	0.977484	0.971358	0.981093	0.980857	0.986652	0.97152	0.927403	0.774124	0.973612	0.971188	0.961989	0.988451	0.973426	0.979261	0.970807	0.926097	0.975717	0.970634	0.969914	0.978254	0.96972	0.980015	0.969195	0.969515	0.959354
DYN279_Pisang_Ambon	DYN297_Pisang_Kayu	1	1	3	3	0.986509	0.983904	0.986481	0.972244	0.97645	0.975835	0.973573	0.986836	0.973969	0.974831	0.985359	0.980312	0.773375	0.987357	0.970837	0.983763	0.9779	0.975137	0.973011	0.988681	0.972645	0.981248	0.981834	0.979067	0.973584	0.92958	0.775118	0.973469	0.976372	0.964194	0.982022	0.971763	0.981006	0.972596	0.926057	0.981117	0.971305	0.970298	0.979018	0.982632	0.981465	0.984031	0.970338	0.962419
DYN104_Grande_Naine	DYN171_Laknao	1	1	3	3	0.998142	0.979947	0.98647	0.966533	0.967971	0.98404	0.960991	0.969151	0.983518	0.983895	0.98091	0.977834	0.941505	0.975841	0.983144	0.981059	0.974346	0.979932	0.985255	0.968625	0.98401	0.983489	0.982026	0.977788	0.983435	0.937261	0.945151	0.984253	0.985593	0.958544	0.979006	0.983072	0.973298	0.982886	0.933045	0.969024	0.982196	0.982963	0.978891	0.966657	0.974651	0.970595	0.966888	0.962514
DYN104_Grande_Naine	DYN286_Pisang_Ceylan	1	1	3	3	0.998281	0.976286	0.986446	0.970597	0.972167	0.971838	0.971911	0.979566	0.968271	0.969909	0.977004	0.975218	0.963696	0.978667	0.965638	0.977549	0.975449	0.98266	0.967714	0.979834	0.969273	0.975759	0.976047	0.972874	0.967946	0.929438	0.974177	0.969655	0.970324	0.965214	0.975085	0.967227	0.976495	0.968555	0.926652	0.978336	0.965954	0.966863	0.972834	0.974235	0.982839	0.973457	0.967705	0.965041
DYN127_IDN_077	DYN279_Pisang_Ambon	1	1	2	3	0.979754	0.977397	0.986407	-1	0.976362	0.968042	0.971924	0.985212	0.962469	0.964653	0.969219	0.972707	0.773007	0.978716	0.960708	0.97412	0.983895	0.972075	0.96208	0.97304	0.963026	0.972124	0.973227	0.972869	0.965317	0.921075	0.775009	0.962905	0.96631	0.96757	0.9731	0.961486	0.981094	0.962198	0.919529	0.981665	0.962814	0.960814	0.972073	0.978282	0.97774	0.963721	0.965473	0.957048
DYN104_Grande_Naine	DYN242_Niyarma_Yik	1	1	3	2	0.993865	0.980055	0.986404	0.963743	0.965903	0.979536	0.959006	0.974363	0.977891	0.978959	0.981908	0.982515	0.765367	0.984506	0.976003	-1	0.975096	0.973695	0.978683	0.9681	0.978056	0.986457	0.981445	0.983119	0.975981	0.930368	0.768701	0.980629	0.977012	0.954354	0.980382	0.976813	0.976224	0.978701	0.92422	0.968616	0.976273	0.978155	0.979374	0.964838	0.972775	0.965972	0.964832	0.953218
DYN097_Galeo	DYN104_Grande_Naine	1	1	2	3	0.99668	-1	0.986382	0.970587	0.97043	0.990161	0.967059	0.987939	0.980488	0.981695	0.978722	0.988162	0.775383	0.980877	0.97909	0.983021	0.973917	0.979818	0.980701	0.96827	0.980336	0.982222	0.983585	0.979386	0.979574	0.931069	0.778086	0.983193	0.978149	0.963689	0.982765	0.980731	0.980465	0.981008	0.926141	0.978838	0.977573	0.979955	0.980907	0.963822	0.980124	0.968569	0.972629	0.957987
DYN348_2_Prata_Ana	DYN_ITC0078_Wh_o_Gu	1	1	3	3	0.999654	0.977685	0.986289	0.965809	0.969654	0.982088	0.966474	0.968441	0.982468	0.983984	0.992821	0.977305	0.968055	0.980711	0.981696	0.983855	0.973633	0.983188	0.982705	0.975834	0.982312	0.985286	0.981626	0.98244	0.982	0.937954	0.971409	0.984486	0.984051	0.95923	0.982475	0.983609	0.970183	0.982939	0.937771	0.97022	0.98232	0.981367	0.979715	0.973268	0.971671	0.981817	0.96517	0.957085
DYN168_Lady_Finger	DYN_ITC0078_Wh_o_Gu	1	1	3	3	0.999642	0.977741	0.986278	0.965878	0.969705	0.983039	0.966516	0.968462	0.98378	0.98429	0.993721	0.978179	0.966107	0.980724	0.983487	0.983889	0.97369	0.983183	0.984808	0.975975	0.983475	0.985304	0.982599	0.982454	0.983266	0.938449	0.973065	0.985686	0.98506	0.959211	0.982538	0.985271	0.970435	0.984267	0.938718	0.970218	0.983483	0.982234	0.980631	0.973428	0.971739	0.981938	0.965156	0.957343
DYN157_Koja	DYN292_Pisang_Jaran	1	1	3	2	0.977064	0.965945	0.986266	0.970482	0.971273	0.963234	0.964782	0.965928	0.965936	0.96667	0.974068	0.964952	0.764129	0.973194	0.960709	0.973453	0.983691	0.97412	0.961153	0.983558	0.965692	0.972008	0.970448	0.968289	0.964332	0.92453	0.767523	0.962105	0.970828	0.956134	0.968155	0.960583	0.969102	0.961545	0.922351	0.965027	0.962129	0.960895	0.96876	-1	0.968595	0.980108	0.958106	0.95377
DYN122_Hom_Thong_Mokho	DYN314_Pisang_Rajah	1	1	3	3	0.99947	0.979613	0.986252	0.969732	0.97105	0.980627	0.967214	0.976811	0.975775	0.977027	0.975045	0.975122	0.946888	0.975249	0.975265	0.976911	0.972919	0.983092	0.97599	0.97162	0.976561	0.977889	0.977248	0.973585	0.974836	0.930931	0.954559	0.977366	0.974033	0.964121	0.976679	0.97562	0.974662	0.975838	0.928423	0.975766	0.973681	0.975289	0.974955	0.966204	0.978195	0.96922	0.968318	0.962839
DYN314_Pisang_Rajah	DYN_ITC0078_Wh_o_Gu	1	1	3	3	0.999652	0.977644	0.986249	0.965671	0.969554	0.98311	0.966297	0.968261	0.983719	0.985203	0.993398	0.977885	0.946494	0.98064	0.983748	0.984186	0.973525	0.983112	0.983841	0.975769	0.984317	0.986132	0.98193	0.98235	0.982941	0.938695	0.95266	0.985313	0.984567	0.959007	0.982692	0.984848	0.970027	0.983937	0.938552	0.970057	0.984342	0.98334	0.979794	0.973232	0.971577	0.981913	0.965037	0.956856
DYN104_Grande_Naine	DYN377_Sowmuk	1	1	3	2	0.996048	0.979777	0.986232	0.966701	0.969247	0.979657	0.960783	0.975095	0.978381	0.980133	0.977126	0.976515	0.768947	0.987625	0.977444	0.987521	0.976014	0.977289	0.976406	0.969972	0.978811	0.983671	0.98014	-1	0.979565	0.929996	0.771417	0.978999	0.977213	0.95986	0.986301	0.978369	0.975756	0.975801	0.929208	0.971243	0.978269	0.974874	0.979532	0.964921	0.976607	0.966703	0.965933	0.955544
DYN122_Hom_Thong_Mokho	DYN168_Lady_Finger	1	1	3	3	0.999458	0.978854	0.986203	0.969845	0.97109	0.98086	0.967474	0.976903	0.976441	0.976733	0.975516	0.975255	0.966299	0.975163	0.97576	0.976119	0.972979	0.983116	0.977631	0.971898	0.976165	0.977373	0.977485	0.973139	0.975299	0.930355	0.975045	0.97801	0.974119	0.964243	0.975856	0.97666	0.975001	0.976742	0.927845	0.975845	0.973707	0.974785	0.975401	0.966389	0.978194	0.968823	0.968053	0.963264
DB_Calypso_2012_1164	DYN285_Pisang_Buntal	1	1	4	2	0.993055	0.983535	0.986193	0.976029	0.976665	0.976468	0.970163	0.991934	0.969915	0.971857	0.9716	0.983012	0.777129	0.983416	0.969118	0.98257	0.980193	0.978867	0.969491	0.96992	0.970858	0.976976	0.979671	0.978337	0.971356	0.927213	0.779233	0.972311	0.972312	0.971149	0.978417	0.970654	-1	0.970259	0.924985	0.979016	0.970414	0.969686	0.979251	0.967252	0.979861	0.964771	0.97387	0.957341
DYN106_Gros_Michel	DYN286_Pisang_Ceylan	1	1	3	3	0.998282	0.979879	0.986192	0.972212	0.974845	0.97352	0.975127	0.987559	0.968608	0.970296	0.978002	0.979336	0.965419	0.982536	0.965751	0.979703	0.97494	0.982937	0.967449	0.978653	0.969453	0.97637	0.97831	0.976276	0.969127	0.930405	0.976687	0.970045	0.970157	0.969319	0.977454	0.967155	0.981096	0.969408	0.928341	0.982411	0.967534	0.967768	0.976929	0.972883	0.982051	0.97293	0.971421	0.962841
DYN122_Hom_Thong_Mokho	DYN348_2_Prata_Ana	1	1	3	3	0.999471	0.978808	0.986185	0.969766	0.971011	0.9799	0.967298	0.976902	0.975256	0.976469	0.974495	0.974392	0.968289	0.97513	0.973972	0.976059	0.972891	0.983129	0.975464	0.971663	0.974893	0.977314	0.97635	0.973059	0.974097	0.929778	0.973246	0.976712	0.973095	0.964267	0.975829	0.974993	0.974746	0.975285	0.926904	0.975853	0.972426	0.973904	0.974424	0.966162	0.978171	0.9686	0.968072	0.962986
DB_Calypso_2012_1164	DYN273_Pallen_Berry	1	1	4	2	0.995421	0.9847	0.986158	0.978973	0.977199	0.973679	0.97898	0.989971	0.967023	0.968819	0.974891	0.981271	0.78188	0.982509	0.966077	0.980969	0.974024	0.982479	0.966464	0.974675	0.966941	0.975794	0.979149	0.977471	0.968349	0.926911	0.78209	0.969146	0.968822	0.979156	0.979878	0.967834	0.98227	0.968012	0.925999	-1	0.967486	0.966514	0.97982	0.966373	0.98597	0.966001	0.975452	0.960164
DYN168_Lady_Finger	DYN271_Palang	1	1	3	3	0.997987	0.997994	0.986157	0.971228	0.972856	0.991036	0.970079	0.988129	0.983263	0.983469	0.980694	0.987783	0.968114	0.982401	0.982527	0.984494	0.97444	0.982529	0.984575	0.970332	0.982935	0.983161	0.985489	0.981551	0.983333	0.938184	0.977858	0.985787	0.980549	0.965925	0.98372	0.983876	0.98044	0.98413	0.932934	0.979918	0.980788	0.981828	0.984698	0.967116	0.97881	0.971017	0.975315	0.960836
DYN271_Palang	DYN348_2_Prata_Ana	1	1	3	3	0.998008	0.997966	0.986136	0.971165	0.972715	0.990084	0.969809	0.988122	0.983115	0.983067	0.979636	0.986932	0.969964	0.982373	0.981617	0.984445	0.97437	0.982466	0.983397	0.969997	0.982482	0.983108	0.985143	0.981472	0.982994	0.937063	0.975962	0.984502	0.980415	0.96598	0.983741	0.982894	0.980176	0.982409	0.932984	0.979934	0.980324	0.980952	0.984509	0.96679	0.978647	0.970679	0.97535	0.960859
DYN106_Gros_Michel	DYN207_Mnalouki	1	1	3	3	0.99987	0.981784	0.986129	0.967295	0.970974	0.983424	0.966066	0.979023	0.980846	0.982732	0.978514	0.981183	0.921621	0.980137	0.981951	0.982004	0.971012	0.984858	0.981601	0.966523	0.981173	0.981989	0.982114	0.980003	0.979658	0.93541	0.927523	0.982801	0.978212	0.96423	0.980181	0.982656	0.9781	0.980995	0.933466	0.973643	0.980824	0.981641	0.981971	0.963862	0.973726	0.968391	0.970491	0.957854
DYN271_Palang	DYN314_Pisang_Rajah	1	1	3	3	0.998006	0.99802	0.986126	0.971102	0.972666	0.991262	0.969678	0.98805	0.984399	0.984398	0.980241	0.987557	0.94852	0.982323	0.983533	0.984811	0.974324	0.982405	0.984637	0.969925	0.984357	0.983984	0.985577	0.981438	0.984049	0.937753	0.957212	0.985357	0.981008	0.965779	0.983948	0.984009	0.980098	0.983495	0.933839	0.979853	0.982233	0.98283	0.984648	0.966731	0.978614	0.970734	0.975278	0.960654
DYN104_Grande_Naine	DYN206_Mkono_Wa_Tembo	1	1	3	3	0.997023	0.97946	0.986124	0.965626	0.967785	0.983417	0.960249	0.968556	0.982789	0.984726	0.980185	0.977137	0.93493	0.977314	0.983138	0.98026	0.973537	0.980552	0.983229	0.967499	0.98307	0.982574	0.980773	0.978514	0.982378	0.937134	0.935084	0.984594	0.980406	0.958135	0.980938	0.984156	0.971996	0.981564	0.933043	0.968853	0.981491	0.982736	0.977569	0.964813	0.973936	0.968039	0.965877	0.961817
DYN106_Gros_Michel	DYN281_Pisang_Bangkahulu	1	1	3	2	0.995002	0.980471	0.986108	0.972169	0.973858	0.971112	0.972354	0.9878	0.966521	0.968292	0.972335	0.976847	0.780465	0.981169	0.965147	0.978412	0.973779	0.980265	0.965999	0.97359	0.966764	0.97308	0.979762	0.976398	0.967895	0.925601	0.78191	0.9683	0.968414	0.971473	0.977522	0.965858	0.981532	0.966934	0.922542	0.983491	0.967819	0.966594	0.976997	0.966459	-1	0.96461	0.97319	0.960194
DYN104_Grande_Naine	DYN310_Pisang_Pipit	1	1	3	2	0.993368	0.968955	0.986068	0.965492	0.969857	0.964357	0.966428	0.974259	0.963109	0.965195	0.975214	0.967965	0.769494	0.977391	0.960299	0.97383	0.974255	0.97515	0.961685	-1	0.963003	0.971796	0.971406	0.968515	0.963758	0.921884	0.769574	0.961624	0.969299	0.960646	0.973532	0.961099	0.971901	0.962277	0.919275	0.973293	0.961202	0.959826	0.96762	0.980845	0.976942	0.977979	0.961921	0.963473
DB_Calypso_2012_1164	DYN298_Pisang_Kelat	1	1	4	3	0.994941	0.97824	0.986062	0.974597	0.976988	0.968913	0.978605	0.984544	0.965794	0.967593	0.977958	0.974856	0.970092	0.982628	0.96521	0.979364	0.974946	0.981302	0.963933	0.983714	0.965648	0.973904	0.978181	0.97616	0.966514	0.932171	0.968789	0.965441	0.970505	0.971709	0.978242	0.966186	0.979781	0.965841	0.931472	0.980543	0.966604	0.964253	0.977667	0.978465	0.980508	0.978463	0.971318	0.963942
DB_Calypso_2012_1164	DYN314_Pisang_Rajah	1	1	4	3	0.99993	0.979954	0.986012	0.970602	0.973436	0.984074	0.970896	0.98074	0.981388	0.981684	0.976142	0.980334	0.949949	0.977911	0.980865	0.979433	0.972558	0.989144	0.981142	0.968636	0.981895	0.980032	0.979297	0.977319	0.979692	0.93176	0.957631	0.983528	0.977245	0.969167	0.978242	0.981648	0.977464	0.981416	0.930676	0.975425	0.97872	0.981699	0.978126	0.965707	0.97597	0.969726	0.969882	0.959933
DYN104_Grande_Naine	DYN190_Manang	1	1	3	2	0.994673	0.982206	0.986008	0.969029	0.971552	0.975579	0.96696	0.985793	0.970121	0.972397	0.973389	0.975482	0.775916	0.979148	0.968932	0.978515	0.97435	0.977712	0.97016	0.972176	0.970617	0.974562	0.977912	0.974305	0.970865	0.927714	0.776454	0.972422	0.972302	0.964189	0.976756	0.970301	0.978947	0.970426	0.924821	0.97695	0.970317	0.970097	0.976738	0.96492	0.980289	0.96382	-1	0.959884
DYN279_Pisang_Ambon	DYN314_Pisang_Rajah	1	1	3	3	0.99986	0.979914	0.986005	0.968921	0.971128	0.976179	0.971522	0.980912	0.975689	0.976853	0.982793	0.977074	0.947574	0.980729	0.9746	0.981654	0.971988	0.986083	0.976706	0.973656	0.975784	0.9804	0.98112	0.97753	0.975753	0.930786	0.95599	0.977536	0.977469	0.96314	0.978289	0.974577	0.975929	0.976648	0.929642	0.975734	0.974533	0.975013	0.978448	0.96973	0.976618	0.974269	0.968776	0.958054
DB_Calypso_2012_1164	DYN168_Lady_Finger	1	1	4	3	0.999927	0.980617	0.985987	0.971084	0.973626	0.983384	0.971388	0.980953	0.981928	0.981733	0.976269	0.980086	0.969684	0.977925	0.980304	0.979949	0.972931	0.989356	0.981954	0.969127	0.981976	0.980018	0.980882	0.978166	0.980684	0.932385	0.978415	0.983773	0.978342	0.969371	0.978548	0.981916	0.978272	0.981638	0.930946	0.975535	0.97887	0.98019	0.979711	0.966387	0.976289	0.970691	0.970114	0.960468
DYN106_Gros_Michel	DYN310_Pisang_Pipit	1	1	3	2	0.993369	0.973652	0.985987	0.967684	0.972675	0.966213	0.970472	0.983188	0.963908	0.966123	0.975127	0.971925	0.772935	0.980749	0.960994	0.976671	0.973466	0.976157	0.962046	-1	0.963758	0.972643	0.974999	0.971505	0.964111	0.922553	0.773906	0.962801	0.97027	0.964095	0.974036	0.961507	0.977529	0.963634	0.920537	0.977386	0.962246	0.961194	0.974248	0.979576	0.97689	0.977396	0.96685	0.96047
DB_Calypso_2012_1164	DYN179_Luba	1	1	4	3	0.997434	0.985941	0.985964	0.969678	0.972684	0.989153	0.966901	0.978412	0.988954	0.988925	0.981966	0.984025	0.938655	0.981436	0.986011	0.985051	0.973286	0.982634	0.987864	0.966076	0.987176	0.986273	0.986642	0.984721	0.988817	0.939491	0.938911	0.988781	0.984169	0.965472	0.984509	0.988521	0.978373	0.987115	0.938163	0.974985	0.985387	0.985359	0.987316	0.963715	0.975558	0.969983	0.973853	0.959423
DB_Calypso_2012_1164	DYN348_2_Prata_Ana	1	1	4	3	0.999928	0.979864	0.985961	0.970703	0.973408	0.983056	0.971011	0.980868	0.98025	0.980625	0.975566	0.979636	0.971448	0.977817	0.978954	0.979227	0.972554	0.989231	0.980189	0.968703	0.980039	0.979353	0.97893	0.977337	0.978665	0.931026	0.976396	0.982835	0.976688	0.969379	0.97786	0.980674	0.97759	0.980587	0.929954	0.975522	0.976823	0.979906	0.978153	0.965674	0.976055	0.969572	0.969965	0.960156
DYN279_Pisang_Ambon	DYN348_2_Prata_Ana	1	1	3	3	0.999864	0.979581	0.985953	0.969004	0.971098	0.97514	0.971669	0.98102	0.974778	0.975892	0.981841	0.976286	0.969088	0.980669	0.97298	0.98123	0.971985	0.986168	0.975772	0.973752	0.974227	0.979844	0.980322	0.977347	0.974804	0.93005	0.974767	0.976565	0.97656	0.963376	0.977757	0.973781	0.976031	0.975858	0.928598	0.975851	0.972926	0.973401	0.978237	0.96972	0.976693	0.974146	0.968636	0.958286
DYN168_Lady_Finger	DYN279_Pisang_Ambon	1	1	3	3	0.999858	0.980529	0.985945	0.969492	0.971187	0.975322	0.97173	0.981275	0.97697	0.977077	0.981983	0.976514	0.967137	0.980632	0.974168	0.982128	0.972546	0.986202	0.977257	0.97403	0.97617	0.980671	0.982165	0.978253	0.976898	0.931246	0.976422	0.977125	0.978436	0.963529	0.978595	0.974928	0.976542	0.976623	0.92955	0.976051	0.974946	0.973543	0.98	0.970317	0.976965	0.975107	0.968726	0.958678
DYN104_Grande_Naine	DYN298_Pisang_Kelat	1	1	3	3	0.994961	0.971297	0.985934	0.969009	0.971365	0.965011	0.971172	0.975235	0.963096	0.964813	0.976226	0.969419	0.964695	0.97734	0.96236	0.974857	0.97427	0.978054	0.96241	0.985666	0.962876	0.971247	0.972109	0.969968	0.964096	0.92979	0.96221	0.962627	0.968181	0.964301	0.974294	0.963137	0.973448	0.963043	0.927458	0.974368	0.963431	0.961281	0.969141	0.978913	0.977307	0.976655	0.964471	0.966679
DYN031_Beram	DYN104_Grande_Naine	1	1	2	3	0.996298	0.981802	0.985925	0.966908	0.968606	0.982491	0.961944	0.973413	0.97999	0.980662	0.982321	0.97808	0.771083	0.987503	0.979865	0.982015	0.974712	0.978494	0.980178	0.971287	0.978838	0.983106	0.983054	0.98417	0.979954	0.930205	0.769813	0.982395	0.977902	0.958963	-1	0.980884	0.973904	0.980453	0.928116	0.972784	0.97926	0.979029	0.978878	0.964957	0.976477	0.970055	0.966258	0.9568
DYN122_Hom_Thong_Mokho	DYN309_Pisang_Papan	1	1	3	3	0.981973	0.980611	0.985914	0.979172	0.992958	0.972997	0.991347	0.986337	0.969829	0.970151	0.972853	0.975917	0.775819	0.978735	0.966502	0.979151	0.988554	0.973418	0.96715	0.979025	0.969275	0.975032	0.977595	0.97682	0.971945	0.926959	0.778741	0.969021	0.971377	0.978974	0.979356	0.966592	0.983653	0.967211	0.924367	0.984923	0.969829	0.96665	0.977151	0.975627	0.982468	0.968375	0.969524	0.961743
DYN067_Dibit	DYN106_Gros_Michel	1	1	2	3	0.994943	0.983149	0.985903	0.963925	0.968512	0.981545	0.962457	0.980702	0.981044	0.98097	0.979701	0.982396	0.770459	0.981475	0.980246	0.985532	0.970394	0.977062	0.981158	0.966068	0.98083	0.983618	0.985066	0.980886	0.980635	0.9314	0.772318	0.982315	0.979076	0.960385	0.98134	0.978874	0.976388	0.980418	0.927414	0.971661	0.982531	0.97956	-1	0.960259	0.972158	0.965137	0.969848	0.951702
DYN121_Hom_Sakhon_Nakhon	DYN314_Pisang_Rajah	1	1	3	3	0.998127	0.976957	0.985893	0.970853	0.972635	0.975938	0.97197	0.975229	0.97547	0.977266	0.983503	0.976108	0.947755	0.980557	0.975122	0.98086	0.97503	0.984729	0.975619	0.976758	0.976331	0.981219	0.980905	0.977632	0.976746	0.933886	0.954863	0.977268	0.979514	0.968284	0.981718	0.975623	0.974345	0.976266	0.933579	0.977205	0.976121	0.975492	0.97669	0.972126	0.979348	0.976394	0.968378	0.962217
DYN121_Hom_Sakhon_Nakhon	DYN348_2_Prata_Ana	1	1	3	3	0.998134	0.976641	0.98583	0.970934	0.972607	0.974893	0.972105	0.975343	0.974538	0.976283	0.982526	0.975313	0.969167	0.980456	0.973486	0.980446	0.975029	0.98478	0.97468	0.976843	0.974778	0.980662	0.980129	0.977415	0.975755	0.933123	0.973591	0.976305	0.978619	0.968483	0.981136	0.974815	0.974449	0.975481	0.932513	0.977309	0.974508	0.973894	0.976503	0.972094	0.979404	0.97621	0.968234	0.962395
DYN121_Hom_Sakhon_Nakhon	DYN168_Lady_Finger	1	1	3	3	0.998123	0.977393	0.985827	0.971313	0.972766	0.975256	0.972257	0.975421	0.976473	0.977372	0.983007	0.975756	0.967318	0.980539	0.974865	0.981145	0.975401	0.984823	0.976344	0.977049	0.976584	0.981319	0.981853	0.978214	0.977735	0.934293	0.975344	0.977064	0.980271	0.968441	0.981838	0.976102	0.975114	0.976365	0.933465	0.977309	0.976389	0.974221	0.978045	0.972624	0.979552	0.977104	0.968364	0.962664
DYN122_Hom_Thong_Mokho	DYN157_Koja	1	1	3	3	0.992424	0.981395	0.985825	0.971426	0.974404	0.980795	0.96934	0.979285	0.979305	0.980054	0.979616	0.977768	0.775714	0.978181	0.976061	0.979709	0.976579	0.98586	0.976975	0.979362	0.979319	0.980184	0.97898	0.977927	0.979155	0.93213	0.778549	0.979461	0.978286	0.967038	0.979217	0.976967	0.976914	0.977004	0.929409	0.977997	0.977302	0.977009	0.979097	0.973077	0.979707	0.974063	0.969294	0.960849
DYN027_Bebek	DYN104_Grande_Naine	1	1	2	3	0.993594	0.98173	0.985819	0.963167	0.967238	0.983377	0.958588	0.972087	0.98194	0.982804	0.980888	0.977131	0.766562	0.979137	0.979637	0.982537	0.970604	0.974287	0.98191	0.967139	0.98195	0.981571	-1	0.977241	0.981593	0.930893	0.768472	0.982752	0.980133	0.954976	0.98162	0.982073	0.972679	0.981258	0.924365	0.968248	0.978372	0.978895	0.981312	0.962184	0.976694	0.965158	0.965497	0.953748
DYN104_Grande_Naine	DYN_ITC1345_Pisang_Kra	1	1	3	2	0.995372	0.977516	0.985789	0.971438	0.970437	0.977398	0.966475	0.974265	0.971825	0.974052	0.972696	0.973119	0.777609	0.974349	0.972096	0.975324	0.973753	0.98262	0.972458	0.965803	0.972352	0.975411	0.975528	0.973633	0.973654	0.927777	0.778349	0.974198	0.972263	0.965621	0.975362	0.974278	0.976237	0.97249	0.92531	0.972926	0.971992	0.972017	0.973148	0.963914	0.977672	0.963792	0.966744	0.95908
DYN348_2_Prata_Ana	DYN_ITC0434_Racadag	1	1	3	2	0.996201	0.971558	0.985774	0.965152	0.969752	0.975566	0.958259	0.962139	0.975625	0.977886	0.973586	0.967909	0.964041	0.971306	0.974367	0.973711	0.976206	0.977657	0.974775	0.967553	0.976068	0.975337	0.973304	0.97638	0.978633	0.931659	0.968468	0.976314	0.979354	0.956692	0.976166	0.976316	0.968009	0.973913	0.929862	0.961961	0.976169	0.97347	0.970724	0.967605	0.966732	0.970217	0.961134	0.953333
DYN168_Lady_Finger	DYN_ITC0434_Racadag	1	1	3	2	0.996188	0.971839	0.98576	0.965224	0.969813	0.976308	0.958325	0.96216	0.977176	0.978426	0.974348	0.968658	0.962064	0.971298	0.976011	0.973973	0.976276	0.977646	0.976689	0.967656	0.977371	0.975581	0.974552	0.97666	0.9801	0.932301	0.970082	0.97739	0.980599	0.956671	0.976411	0.977904	0.968328	0.9751	0.930776	0.961974	0.977568	0.974175	0.97189	0.967739	0.966768	0.97056	0.961167	0.953576
DYN279_Pisang_Ambon	DYN_ITC0434_Racadag	1	1	3	2	0.984671	0.981572	0.985756	0.971309	0.975365	0.974984	0.965514	0.977926	0.974049	0.976624	0.980061	0.97384	0.77205	0.980897	0.971768	0.981209	0.98097	0.971682	0.97283	0.976772	0.973532	0.978903	0.980957	0.981697	0.977262	0.928562	0.773734	0.973616	0.97884	0.960125	0.982353	0.973405	0.977679	0.971825	0.927104	0.972698	0.974191	0.970288	0.978237	0.974053	0.973961	0.974007	0.967026	0.954035
DB_Calypso_2012_1164	DYN_ITC0063_Pisang_Tongat	1	1	4	2	0.993214	0.982542	0.985744	0.972306	0.971352	0.983439	0.965887	0.979591	0.977237	0.979637	0.976362	0.978397	0.773523	0.977719	0.976394	0.980723	0.975091	0.977477	0.976918	0.972809	0.977738	0.979422	0.98198	0.976259	0.977614	0.929914	0.774112	0.979542	0.976962	0.965948	0.979074	0.978704	0.980363	0.977759	0.924781	0.977145	0.976271	0.977488	0.980041	0.965053	0.977922	0.964537	0.97142	0.958854
DYN314_Pisang_Rajah	DYN_ITC0434_Racadag	1	1	3	2	0.996197	0.971912	0.985736	0.965034	0.969676	0.976306	0.958081	0.961975	0.976476	0.978739	0.974047	0.968467	0.942634	0.971331	0.976174	0.974232	0.976119	0.977584	0.97551	0.967409	0.978003	0.976038	0.973799	0.97661	0.979365	0.932606	0.949714	0.976997	0.979906	0.956479	0.976549	0.977239	0.967852	0.974624	0.930932	0.961819	0.977959	0.975228	0.971021	0.967486	0.966632	0.970556	0.961154	0.953113
DYN207_Mnalouki	DYN292_Pisang_Jaran	1	1	3	2	0.979798	0.967304	0.985732	0.968843	0.968127	0.964465	0.960278	0.963775	0.965339	0.967133	0.974263	0.966841	0.909331	0.9731	0.963659	0.974567	0.981472	0.966132	0.962893	0.977907	0.965733	0.973619	0.971469	0.970849	0.966115	0.928469	0.914176	0.962255	0.971504	0.953231	0.971434	0.964209	0.969087	0.961984	0.927144	0.963259	0.964569	0.96139	0.969711	-1	0.96597	0.978099	0.957827	0.954966
DB_Calypso_2012_1164	DYN-Borli1	1	1	4	2	0.995143	0.982656	0.985722	0.974865	0.975412	0.981691	0.970181	0.981614	0.975828	0.977457	0.974298	0.979649	0.780774	0.979345	0.975152	0.979051	0.975496	0.982775	0.975073	0.966292	0.975965	0.977722	0.97951	0.977777	0.977542	0.929883	0.7814	0.977433	0.974937	0.972539	0.980024	0.977209	0.980661	0.975965	0.927419	0.97734	0.975631	0.975371	0.979397	0.964519	0.983258	0.965274	0.973	0.957578
DYN285_Pisang_Buntal	DYN314_Pisang_Rajah	1	1	2	3	0.993017	0.978716	0.985639	0.970166	0.97181	0.972508	0.963713	0.983739	0.967824	0.969767	0.970024	0.977548	0.942806	0.978757	0.96784	0.978775	0.977746	0.976466	0.967345	0.967457	0.969925	0.97395	0.975033	0.973894	0.96961	0.929188	0.951973	0.970091	0.970777	0.963939	0.975466	0.967789	-1	0.967898	0.926566	0.972741	0.968769	0.968058	0.973628	0.965297	0.974701	0.96364	0.969354	0.957874
DYN104_Grande_Naine	DYN273_Pallen_Berry	1	1	3	2	0.995434	0.981342	0.98563	0.97599	0.974177	0.97116	0.973835	0.983869	0.965056	0.966604	0.973428	0.976577	0.777732	0.977739	0.9635	0.976507	0.973566	0.979919	0.964622	0.975433	0.965009	0.973002	0.973768	0.972039	0.966089	0.924285	0.778417	0.966838	0.96623	0.972279	0.976237	0.965031	0.977986	0.965926	0.922159	-1	0.9649	0.964354	0.972964	0.966222	0.984456	0.963621	0.969009	0.961429
DYN168_Lady_Finger	DYN285_Pisang_Buntal	1	1	3	2	0.992998	0.978068	0.985598	0.970242	0.972006	0.972695	0.964178	0.983897	0.968758	0.97009	0.970397	0.977826	0.962495	0.978569	0.968261	0.978364	0.977833	0.976561	0.969108	0.9679	0.969951	0.9738	0.975484	0.973598	0.970657	0.928788	0.972749	0.97095	0.971269	0.964047	0.975051	0.968913	-1	0.968889	0.92581	0.972821	0.969166	0.967534	0.974103	0.965727	0.974927	0.963534	0.969119	0.958278
DYN127_IDN_077	DYN157_Koja	1	1	2	3	0.980369	0.974802	0.985592	-1	0.975884	0.969359	0.969076	0.974968	0.967311	0.96895	0.970798	0.971646	0.770923	0.975678	0.965362	0.973452	0.984826	0.979959	0.96511	0.973316	0.968188	0.972452	0.972867	0.972347	0.969148	0.926666	0.775998	0.965986	0.970369	0.967098	0.9725	0.965276	0.975302	0.965156	0.925473	0.977095	0.96717	0.964811	0.971932	0.97869	0.975052	0.967584	0.963965	0.957002
DYN285_Pisang_Buntal	DYN348_2_Prata_Ana	1	1	2	3	0.993021	0.977726	0.985588	0.970144	0.971803	0.971931	0.96384	0.983833	0.967477	0.969377	0.969353	0.977001	0.96428	0.978502	0.966537	0.978068	0.977714	0.976511	0.966977	0.967513	0.968396	0.973538	0.973963	0.973206	0.969042	0.927865	0.970773	0.969605	0.970017	0.9641	0.974814	0.967306	-1	0.967473	0.92489	0.972844	0.96752	0.966816	0.97296	0.965319	0.974708	0.962887	0.969029	0.958026
DYN309_Pisang_Papan	DYN_ITC0078_Wh_o_Gu	1	1	3	3	0.979623	0.98188	0.985562	0.974511	0.993799	0.975223	0.992426	0.978408	0.975445	0.977057	0.987222	0.980183	0.773881	0.986788	0.973593	0.987732	0.987623	0.973227	0.974412	0.983033	0.9756	0.984761	0.984339	0.984469	0.97687	0.933611	0.775388	0.975103	0.979573	0.974548	0.984427	0.974518	0.979009	0.975239	0.933227	0.97872	0.978103	0.97296	0.982985	0.983834	0.97519	0.981197	0.969618	0.958093
DYN279_Pisang_Ambon	DYN_ITC0078_Wh_o_Gu	1	1	3	3	0.990775	0.987359	0.985555	0.969507	0.974151	0.981479	0.971763	0.981698	0.980679	0.981941	0.99299	0.983935	0.775247	0.989322	0.978655	0.989006	0.975935	0.978642	0.980929	0.981626	0.979084	0.987374	0.986468	0.984643	0.9794	0.933842	0.776585	0.981206	0.982365	0.961759	0.986161	0.980589	0.977732	0.980041	0.933332	0.977604	0.979274	0.977428	0.98478	0.977355	0.976359	0.982789	0.9693	0.956328
DYN106_Gros_Michel	DYN285_Pisang_Buntal	1	1	3	2	0.993015	0.980965	0.985553	0.972196	0.973928	0.974421	0.966406	0.990773	0.967983	0.970026	0.969807	0.981362	0.774373	0.981415	0.967029	0.980805	0.97877	0.976113	0.968232	0.968679	0.96873	0.975591	0.977161	0.974833	0.968906	0.924485	0.776845	0.97051	0.970316	0.966429	0.975254	0.967982	-1	0.968857	0.921392	0.97645	0.967795	0.968233	0.977039	0.965801	0.976232	0.962074	0.971071	0.9552
DB_Calypso_2012_1164	DYN-F1-048	1	1	4	2	0.997284	0.986613	0.98555	0.974899	0.975328	0.990925	0.972376	0.983612	0.982942	0.9845	0.979516	0.985328	0.783047	0.981849	0.982732	0.983127	0.973917	0.986431	0.983134	0.965098	0.983417	0.984104	0.983461	0.983294	0.983833	0.932124	0.78407	0.985852	0.980143	0.975322	0.983174	0.985773	0.981154	0.984064	0.930248	0.978884	0.982295	0.983923	0.983463	0.963073	0.979439	0.966508	0.974944	0.956979
DYN-MPi2	DYN104_Grande_Naine	1	1	2	3	0.991276	0.971778	0.985547	0.964826	0.968304	0.9685	0.963018	0.974607	0.964741	0.967177	0.969424	0.969007	0.768841	0.977098	0.961238	0.973272	0.97345	0.972735	0.962928	0.987029	0.965077	0.971259	0.97242	0.96858	0.965891	0.923499	0.769543	0.963399	0.969365	0.959686	0.971633	0.962598	0.972688	0.962711	0.92061	0.971052	0.963212	0.961672	0.9704	0.971859	0.974161	0.967314	0.982543	0.961509
DYN104_Grande_Naine	DYN148_Khai_Nai_on	1	1	3	2	0.994447	0.988626	0.985541	0.974576	0.973433	0.972111	0.973852	-1	0.963293	0.965205	0.96902	0.979276	0.778297	0.984186	0.962174	0.980142	0.973281	0.978659	0.962389	0.975427	0.963472	0.971213	0.976631	0.974773	0.964903	0.923427	0.780882	0.965115	0.964989	0.969244	0.976602	0.96356	0.988034	0.963569	0.920891	0.982958	0.96302	0.96264	0.977965	0.967821	0.983943	0.964152	0.976515	0.961313
DB_Calypso_2012_1164	DYN_ITC1031_Veinte_Cohol	1	1	4	2	0.996482	0.983994	0.98554	0.971125	0.974726	0.986564	0.965068	0.977568	0.983254	0.984216	0.980502	0.979832	0.776424	0.979264	0.985287	0.982316	0.976669	0.981545	0.982386	0.96309	0.98378	0.982657	0.98238	0.986654	0.986801	0.934015	0.778265	0.984294	0.979334	0.965758	0.983875	0.985649	0.979483	0.982388	0.936462	0.971781	0.986682	0.982689	0.984903	0.962076	0.973954	0.966872	0.971683	0.953114
DYN104_Grande_Naine	DYN281_Pisang_Bangkahulu	1	1	3	2	0.994995	0.976821	0.985518	0.970531	0.97102	0.969473	0.969266	0.979801	0.965994	0.967651	0.971323	0.972321	0.77822	0.977517	0.965185	0.975506	0.973459	0.980059	0.966203	0.974214	0.966506	0.972133	0.9773	0.972211	0.966304	0.924284	0.779123	0.9678	0.968382	0.967056	0.974858	0.965779	0.976915	0.96605	0.920641	0.979442	0.965861	0.965713	0.971865	0.96701	-1	0.965006	0.968955	0.961453
DB_Calypso_2012_1164	DYN-F1-050	1	1	4	2	0.997249	0.986145	0.985488	0.974782	0.975946	0.990765	0.97199	0.982728	0.982988	0.984484	0.979339	0.984968	0.782112	0.981574	0.982713	0.983201	0.974671	0.986041	0.983124	0.965313	0.983422	0.984067	0.983323	0.983759	0.984359	0.932007	0.783228	0.985813	0.980054	0.979058	0.983611	0.985687	0.981273	0.984051	0.929931	0.978511	0.982665	0.983888	0.983201	0.963185	0.97885	0.966397	0.974431	0.956842
DB_Calypso_2012_1164	DYN242_Niyarma_Yik	1	1	4	2	0.99394	0.984748	0.985485	0.967579	0.971112	0.985261	0.966352	0.982554	0.981487	0.982739	0.982599	0.988122	0.771048	0.988794	0.97907	-1	0.974254	0.9772	0.981988	0.96632	0.981033	0.988915	0.985725	0.987154	0.979572	0.931705	0.774463	0.983722	0.979332	0.962184	0.982967	0.980317	0.980548	0.982163	0.927179	0.973989	0.979255	0.981911	0.985878	0.964254	0.974995	0.966685	0.970848	0.951009
DYN310_Pisang_Pipit	DYN314_Pisang_Rajah	1	1	2	3	0.993373	0.968654	0.985481	0.963421	0.969272	0.963626	0.965873	0.972072	0.963129	0.965263	0.975197	0.967057	0.939144	0.976333	0.96119	0.972412	0.971493	0.97573	0.961453	-1	0.964191	0.970547	0.970881	0.968584	0.964299	0.926371	0.946053	0.961584	0.970189	0.960689	0.973042	0.961129	0.969242	0.961976	0.925044	0.971526	0.962364	0.960361	0.967722	0.97837	0.97323	0.979026	0.962042	0.963252
DYN104_Grande_Naine	DYN_ITC0822_Tonton_Kepa	1	1	3	2	0.996122	0.97686	0.98542	0.964384	0.966178	0.978489	0.960292	0.968166	0.982812	0.982874	0.978735	0.974889	0.775717	0.974281	0.982777	0.979577	0.972854	0.978631	0.984768	0.968048	0.983594	0.980251	0.980252	0.974464	0.982699	-1	0.775847	0.983036	0.978953	0.957242	0.977021	0.979827	0.971046	0.982077	0.986288	0.968328	0.982074	0.980951	0.97798	0.964393	0.973145	0.967458	0.963974	0.974604
DYN310_Pisang_Pipit	DYN348_2_Prata_Ana	1	1	2	3	0.99338	0.967704	0.985414	0.963459	0.969241	0.963059	0.965974	0.972162	0.962813	0.96488	0.9744	0.966545	0.960595	0.976035	0.959921	0.971698	0.971476	0.975768	0.961086	-1	0.96268	0.97016	0.969726	0.967894	0.963731	0.924981	0.964722	0.96109	0.969395	0.960843	0.972324	0.960656	0.96933	0.961561	0.923281	0.971605	0.96114	0.959126	0.967097	0.978333	0.9733	0.978187	0.961684	0.963394
DYN104_Grande_Naine	DYN391_Thong_Det	1	1	3	2	0.992708	0.981372	0.985407	0.975272	0.973374	0.968866	0.970707	0.989276	0.960946	0.962809	0.965462	0.974262	0.777221	0.978667	0.960599	0.974586	0.973608	0.980344	0.959561	0.968002	0.960766	0.966732	0.973857	0.972532	0.9637	0.921654	0.780003	0.961871	0.961646	0.968632	0.973116	0.96201	0.982803	0.960676	0.921535	0.977599	0.962366	0.9598	0.973969	0.965323	0.980978	0.95968	0.970385	0.957877
DYN168_Lady_Finger	DYN310_Pisang_Pipit	1	1	3	2	0.993358	0.968425	0.985402	0.963841	0.96932	0.963451	0.966061	0.972189	0.964857	0.965862	0.974838	0.966962	0.958643	0.976048	0.96125	0.972412	0.97185	0.975801	0.962678	-1	0.964414	0.970823	0.971407	0.968622	0.9656	0.926047	0.966365	0.96184	0.971097	0.960816	0.973048	0.961965	0.96999	0.962461	0.924241	0.971604	0.962948	0.95948	0.968666	0.978775	0.973353	0.978988	0.961771	0.963686
DYN-F1-075	DYN104_Grande_Naine	1	1	2	3	0.994815	0.970856	0.985365	0.970585	0.974291	0.961432	0.97387	0.975995	0.960604	0.962276	0.972185	0.96813	0.777908	0.976295	0.958406	0.973312	0.974067	0.980431	0.957438	0.984295	0.960448	0.969188	0.969434	0.969977	0.962324	0.924777	0.778187	0.957866	0.966475	0.972496	0.971933	0.958552	0.972382	0.9583	0.923331	0.974853	0.959329	0.956473	0.967909	0.978718	0.979427	0.97674	0.963812	0.961104
DYN106_Gros_Michel	DYN179_Luba	1	1	3	3	0.99745	0.984454	0.985361	0.965875	0.969918	0.985969	0.963174	0.976479	0.985997	0.985996	0.980561	0.981704	0.936698	0.979906	0.983602	0.984013	0.971662	0.980272	0.985341	0.964883	0.984594	0.984836	0.985048	0.982582	0.985439	0.938418	0.936797	0.986322	0.982371	0.960767	0.981879	0.985474	0.976993	0.984932	0.935898	0.972247	0.982487	0.983119	0.986431	0.96237	0.972146	0.968796	0.971551	0.957467
DB_Calypso_2012_1164	DYN171_Laknao	1	1	4	3	0.998129	0.985838	0.985344	0.970832	0.972972	0.989632	0.967847	0.979377	0.987103	0.987405	0.982045	0.985016	0.947411	0.980952	0.98626	0.984285	0.973377	0.982777	0.987928	0.967063	0.98726	0.985277	0.986241	0.983012	0.987129	0.938821	0.951924	0.987704	0.98765	0.966379	0.982558	0.986721	0.979805	0.986168	0.936262	0.974539	0.98597	0.986395	0.98604	0.965629	0.976344	0.97062	0.974082	0.95969
DB_Calypso_2012_1164	DYN027_Bebek	1	1	4	2	0.993657	0.98616	0.985324	0.967231	0.970846	0.987108	0.96572	0.980039	0.985409	0.986383	0.982144	0.982476	0.771677	0.983977	0.982857	0.985962	0.970591	0.97771	0.984624	0.966665	0.98497	0.985123	-1	0.982067	0.985029	0.933144	0.773374	0.985934	0.982552	0.961861	0.985202	0.985251	0.978151	0.985179	0.927383	0.973668	0.982162	0.982951	0.987004	0.961405	0.978081	0.966106	0.972143	0.952414
DYN106_Gros_Michel	DYN273_Pallen_Berry	1	1	3	2	0.995436	0.981934	0.985313	0.976028	0.974859	0.971747	0.976067	0.988911	0.965363	0.967174	0.973031	0.979587	0.779744	0.980662	0.964191	0.978926	0.972302	0.979977	0.965415	0.973489	0.96511	0.974276	0.976554	0.974311	0.966099	0.92418	0.780167	0.967482	0.966929	0.974675	0.976942	0.965511	0.980753	0.966773	0.922606	-1	0.965203	0.965236	0.977514	0.96483	0.982851	0.963155	0.972492	0.958197
DYN271_Palang	DYN_2013-098_Mshia_Wa_Komba	1	1	3	2	-1	0.99667	0.985267	0.966814	0.968808	0.988471	0.964986	0.983899	0.981209	0.981527	0.977989	0.984414	0.776167	0.979457	0.979662	0.982943	0.971303	0.981461	0.981677	0.965619	0.980359	0.981495	0.98288	0.978885	0.981463	0.93178	0.776926	0.983126	0.97907	0.960179	0.981733	0.981112	0.976443	0.980541	0.926734	0.976147	0.978334	0.978981	0.982698	0.962739	0.974135	0.967611	0.971383	0.952209
DB_Calypso_2012_1164	DYN114_Heva	1	1	4	2	0.994503	0.984418	0.98526	0.972027	0.973221	0.979386	0.974292	0.991338	0.974883	0.975449	0.979462	0.981734	0.776678	-1	0.97423	0.990202	0.972927	0.979634	0.973613	0.97477	0.97418	0.983476	0.984978	0.989898	0.974341	0.9297	0.779368	0.976587	0.973773	0.968289	0.991252	0.976082	0.983142	0.973375	0.929539	0.980096	0.973412	0.972714	0.984895	0.968367	0.981328	0.970125	0.975293	0.956968
DB_Calypso_2012_1164	DYN-F1-075	1	1	4	2	0.994795	0.977325	0.985242	0.974063	0.978035	0.96563	0.978544	0.983745	0.962749	0.964424	0.974678	0.973933	0.782078	0.980506	0.960037	0.976643	0.974065	0.982061	0.95832	0.982858	0.96266	0.970946	0.973578	0.975453	0.965185	0.927767	0.783216	0.959923	0.967927	0.979252	0.976315	0.960897	0.977642	0.960534	0.927656	0.97978	0.96291	0.958801	0.974166	0.978084	0.979855	0.978439	0.969104	0.958346
DYN-Borli1	DYN106_Gros_Michel	1	1	2	3	0.995151	0.980599	0.985226	0.97174	0.973086	0.979294	0.967004	0.980159	0.973665	0.975404	0.97288	0.977692	0.778817	0.977855	0.97323	0.977785	0.974212	0.980722	0.973231	0.965251	0.973835	0.976193	0.97793	0.975554	0.975139	0.928114	0.779233	0.975698	0.973235	0.969098	0.977664	0.975006	0.979442	0.974161	0.924947	0.975212	0.973314	0.97351	0.977954	0.963381	0.980947	0.963447	0.970766	0.955918
DYN106_Gros_Michel	DYN298_Pisang_Kelat	1	1	3	3	0.994965	0.975036	0.985221	0.970464	0.973978	0.966723	0.974892	0.982599	0.964152	0.96607	0.976311	0.972909	0.967963	0.980458	0.96309	0.977478	0.973101	0.97872	0.962965	0.982777	0.963762	0.972327	0.975484	0.972639	0.964181	0.929617	0.966683	0.963938	0.968811	0.967007	0.974854	0.963737	0.978087	0.964663	0.927904	0.977762	0.963982	0.963087	0.975348	0.977062	0.976945	0.975668	0.968191	0.962173
DB_Calypso_2012_1164	DYN341_Popoulou_CMR	1	1	4	3	0.998159	0.985232	0.985218	0.970538	0.972722	0.989776	0.967536	0.979534	0.986181	0.98671	0.98039	0.984734	0.957717	0.981256	0.985916	0.984086	0.972717	0.98384	0.986613	0.965619	0.986753	0.984879	0.985474	0.982511	0.985741	0.938841	0.959103	0.988401	0.983308	0.966418	0.982335	0.986613	0.978642	0.985719	0.936975	0.974827	0.985116	0.985809	0.985714	0.963249	0.975826	0.968164	0.973518	0.960371
DB_Calypso_2012_1164	DYN377_Sowmuk	1	1	4	2	0.996109	0.984677	0.985205	0.969712	0.973756	0.984202	0.966802	0.982584	0.980919	0.983055	0.977128	0.981743	0.774281	0.990431	0.980168	0.98954	0.974589	0.979731	0.97905	0.968479	0.981361	0.986122	0.984229	-1	0.982206	0.931713	0.776682	0.981356	0.979187	0.966589	0.988116	0.981889	0.979788	0.978491	0.93162	0.975211	0.98117	0.977736	0.985555	0.963856	0.977683	0.967379	0.971663	0.953008
DYN122_Hom_Thong_Mokho	DYN279_Pisang_Ambon	1	1	3	3	0.99138	0.983885	0.985202	0.973963	0.973917	0.976785	0.973231	0.988652	0.973616	0.975238	0.980163	0.977737	0.776282	0.982811	0.971462	0.982551	0.976017	0.97789	0.973452	0.97885	0.972591	0.98037	0.98199	0.978838	0.973022	0.928163	0.779256	0.973835	0.975539	0.966277	0.980523	0.971897	0.981326	0.973139	0.925096	0.982823	0.971889	0.970854	0.979635	0.972483	0.983318	0.972246	0.971916	0.960388
DYN122_Hom_Thong_Mokho	DYN_2013-098_Mshia_Wa_Komba	1	1	3	2	-1	0.976497	0.985202	0.965336	0.966807	0.978043	0.962939	0.97204	0.973317	0.974985	0.9728	0.971771	0.775016	0.972272	0.971983	0.974009	0.969573	0.981695	0.973776	0.966904	0.972683	0.975276	0.973858	0.970643	0.972399	0.92433	0.774948	0.975272	0.97165	0.958999	0.973463	0.973232	0.970708	0.973515	0.921243	0.971618	0.970399	0.971985	0.972149	0.962076	0.973527	0.96511	0.963602	0.953872
DB_Calypso_2012_1164	DYN181_Maia_Maoli	1	1	4	3	0.998228	0.985473	0.985197	0.970374	0.972878	0.989401	0.967963	0.979384	0.986908	0.986981	0.980772	0.984219	0.95887	0.98145	0.986123	0.983577	0.97281	0.984072	0.988099	0.966073	0.987539	0.985358	0.985984	0.982777	0.986986	0.941862	0.960451	0.989506	0.983379	0.966223	0.982847	0.987352	0.978594	0.986945	0.939126	0.974688	0.984985	0.985992	0.985451	0.96382	0.97582	0.968769	0.973521	0.96096
DYN088_Figue_rose	DYN279_Pisang_Ambon	1	1	3	3	0.986032	0.984249	0.985167	0.975349	0.975174	0.974891	0.976808	0.994192	0.971205	0.972306	0.977372	0.980069	0.777323	0.989216	0.970257	0.982478	0.975853	0.975336	0.97126	0.980268	0.970434	0.979009	0.980408	0.98007	0.970569	0.927452	0.779722	0.97207	0.974266	0.970241	0.979706	0.971028	0.983707	0.970566	0.92642	0.982685	0.969525	0.968699	0.979002	0.972881	0.983193	0.972855	0.973996	0.960407
DYN-F1-048	DYN106_Gros_Michel	1	1	2	3	0.997309	0.985554	0.985164	0.972523	0.973624	0.98851	0.970237	0.982421	0.980456	0.982163	0.978336	0.983401	0.781528	0.980952	0.980699	0.982347	0.97275	0.985221	0.98074	0.964136	0.981207	0.982776	0.982612	0.982233	0.981298	0.93124	0.78224	0.983834	0.97847	0.972482	0.981326	0.983464	0.980082	0.981901	0.928701	0.977335	0.979871	0.981726	0.982764	0.962055	0.977442	0.965505	0.973186	0.955508
DB_Calypso_2012_1164	DYN106_Gros_Michel	1	1	4	3	0.999916	0.979249	0.98516	0.97055	0.972998	0.983505	0.971836	0.981685	0.980794	0.981383	0.975199	0.981653	0.78014	0.978455	0.979672	0.980369	0.972478	0.988485	0.981576	0.968932	0.980413	0.980442	0.97975	0.977236	0.978147	0.927243	0.780574	0.984078	0.977043	0.969606	0.977061	0.981562	0.978961	0.981959	0.925761	0.97542	0.97646	0.981208	0.979022	0.965323	0.975278	0.967989	0.969762	0.956053
DYN104_Grande_Naine	DYN_ITC0063_Pisang_Tongat	1	1	3	2	0.993161	0.975312	0.985154	0.965748	0.965891	0.978869	0.958343	0.969045	0.974151	0.976526	0.974305	0.971978	0.767352	0.972544	0.973182	0.975943	0.974108	0.973544	0.974685	0.972384	0.974898	0.976601	0.976551	0.970358	0.974497	0.926831	0.767512	0.976571	0.974433	0.958115	0.975262	0.9756	0.973477	0.974444	0.920692	0.970184	0.972182	0.974122	0.971617	0.964979	0.974103	0.962774	0.963533	0.959531
DYN314_Pisang_Rajah	DYN_ITC1704_Kole	1	1	3	2	0.993584	0.967837	0.98514	0.964198	0.982373	0.961288	0.972468	0.966073	0.95969	0.961706	0.975332	0.967037	0.941296	0.972018	0.959549	0.97175	0.97438	0.977382	0.958667	0.974042	0.961179	0.968913	0.969251	0.968084	0.962494	0.925461	0.948091	0.959606	0.966411	0.959874	0.971866	0.959228	0.966834	0.959459	0.924607	0.966335	0.960917	0.958634	0.967269	0.972759	0.967944	0.976414	0.957695	0.952246
DYN348_2_Prata_Ana	DYN_ITC1704_Kole	1	1	3	2	0.993587	0.96696	0.985117	0.964219	0.982365	0.960792	0.97255	0.966142	0.959329	0.961268	0.974574	0.966613	0.962774	0.97181	0.958179	0.970939	0.974392	0.977407	0.958225	0.974031	0.959613	0.968455	0.968189	0.967383	0.962043	0.924053	0.966739	0.959026	0.965662	0.959981	0.971248	0.958712	0.966889	0.958979	0.922781	0.966401	0.9596	0.957324	0.966557	0.972751	0.96794	0.975605	0.957352	0.952395
DYN168_Lady_Finger	DYN_ITC1704_Kole	1	1	3	2	0.993567	0.96785	0.985105	0.964681	0.98244	0.960996	0.972642	0.96638	0.96154	0.962474	0.974822	0.966831	0.960863	0.971854	0.959381	0.971828	0.97494	0.977483	0.959721	0.974374	0.961572	0.969307	0.970062	0.968297	0.964155	0.925322	0.968426	0.959606	0.967565	0.960165	0.972117	0.959886	0.967391	0.959749	0.923774	0.966601	0.961668	0.957484	0.968317	0.973416	0.968223	0.976632	0.95746	0.952836
DYN207_Mnalouki	DYN284_Pisang_Berlin_IDN074	1	1	3	2	0.98103	0.973317	0.985104	0.969357	-1	0.965655	0.974908	0.968936	0.966082	0.968425	0.96874	0.971225	0.915505	0.972274	0.967439	0.974673	0.982324	0.970759	0.965572	0.963676	0.967061	0.973093	0.97607	0.973848	0.97029	0.929802	0.919342	0.965712	0.968649	0.967767	0.974955	0.967867	0.973319	0.965374	0.927669	0.970136	0.970795	0.965698	0.973235	0.96419	0.968888	0.964576	0.963329	0.955035
DYN106_Gros_Michel	DYN_ITC0063_Pisang_Tongat	1	1	3	2	0.99317	0.980295	0.985099	0.968241	0.968414	0.981011	0.961954	0.977651	0.975078	0.977553	0.974808	0.976119	0.770915	0.975786	0.973942	0.979267	0.973395	0.97483	0.975012	0.971577	0.975666	0.97793	0.980346	0.973276	0.974843	0.927878	0.771505	0.977753	0.975215	0.961047	0.976025	0.976209	0.978896	0.975958	0.921799	0.974211	0.973245	0.975602	0.978476	0.963633	0.97427	0.962568	0.968719	0.956671
DYN106_Gros_Michel	DYN314_Pisang_Rajah	1	1	3	3	0.999931	0.977469	0.985092	0.966383	0.970269	0.981324	0.966951	0.978698	0.978943	0.979486	0.974554	0.978118	0.947737	0.975793	0.978142	0.977723	0.970552	0.986451	0.979587	0.967524	0.979696	0.977864	0.977047	0.974155	0.976756	0.92978	0.955466	0.981848	0.975696	0.964386	0.975059	0.978742	0.975538	0.979586	0.927961	0.97251	0.97515	0.979748	0.976135	0.964056	0.972292	0.967476	0.9669	0.957975
DYN046_Buitenzorg	DYN348_2_Prata_Ana	1	1	2	3	0.996425	0.970662	0.985075	0.96363	0.967816	0.97369	0.963139	0.964128	0.973443	0.975215	0.980109	0.969804	0.964737	0.973242	0.971539	0.975197	0.972549	0.979242	0.972392	0.975881	0.973798	0.976573	0.973616	0.972105	0.973763	0.930791	0.968914	0.973526	0.977215	0.955647	0.974247	0.973187	0.967434	0.972536	0.92834	0.964629	0.970857	0.971204	0.970136	0.975266	0.967292	0.980015	0.960001	0.954346
DYN046_Buitenzorg	DYN168_Lady_Finger	1	1	2	3	0.996402	0.970952	0.985064	0.963696	0.967858	0.974446	0.963221	0.964163	0.975007	0.975746	0.980915	0.970569	0.9628	0.973261	0.973207	0.975452	0.972612	0.979249	0.974334	0.97603	0.975107	0.9768	0.974859	0.972378	0.97522	0.931477	0.970563	0.97464	0.978456	0.955637	0.974531	0.974797	0.967739	0.97374	0.929293	0.964643	0.972247	0.971933	0.971277	0.975448	0.96737	0.980397	0.960054	0.954622
DYN-F1-050	DYN106_Gros_Michel	1	1	2	3	0.997274	0.984958	0.985063	0.97229	0.974281	0.988311	0.969694	0.981314	0.98051	0.98213	0.97812	0.982986	0.780438	0.980633	0.980662	0.982404	0.973528	0.98475	0.980728	0.964399	0.981213	0.982734	0.982363	0.98281	0.981907	0.931023	0.781209	0.983791	0.978291	0.976394	0.981831	0.983374	0.980086	0.981888	0.928269	0.976765	0.980257	0.98169	0.982468	0.962131	0.976843	0.965456	0.972697	0.955407
DYN046_Buitenzorg	DYN314_Pisang_Rajah	1	1	2	3	0.996419	0.971048	0.985055	0.963521	0.96774	0.974463	0.962991	0.96397	0.974328	0.976064	0.980695	0.970338	0.943267	0.973323	0.973297	0.97571	0.972465	0.979186	0.973176	0.975784	0.975637	0.977265	0.974154	0.972372	0.974488	0.931832	0.950203	0.974182	0.977796	0.955452	0.974676	0.974022	0.967281	0.97327	0.929558	0.964501	0.972559	0.972869	0.970479	0.975209	0.967191	0.980439	0.960037	0.954146
DYN106_Gros_Michel	DYN168_Lady_Finger	1	1	3	3	0.999927	0.977253	0.985049	0.966798	0.970439	0.981122	0.967417	0.978872	0.980345	0.980262	0.974505	0.978061	0.967478	0.97563	0.978243	0.97773	0.970907	0.986615	0.981031	0.967983	0.980158	0.978166	0.977859	0.974302	0.978254	0.929765	0.976223	0.982328	0.976597	0.964527	0.975045	0.979536	0.976294	0.980262	0.927203	0.972606	0.976008	0.978816	0.977073	0.964713	0.972546	0.967773	0.966709	0.958465
DYN121_Hom_Sakhon_Nakhon	DYN_2013-098_Mshia_Wa_Komba	1	1	3	2	-1	0.974308	0.985037	0.966746	0.968708	0.972927	0.967551	0.970611	0.972758	0.974945	0.981335	0.972584	0.776175	0.977594	0.971608	0.978972	0.972054	0.984025	0.973112	0.972821	0.972686	0.979171	0.977842	0.975007	0.974259	0.928431	0.775206	0.974999	0.977435	0.962999	0.979199	0.973184	0.970596	0.973896	0.926444	0.973559	0.972633	0.972212	0.974397	0.968283	0.975159	0.973396	0.964122	0.954196
DYN106_Gros_Michel	DYN348_2_Prata_Ana	1	1	3	3	0.999927	0.976503	0.985024	0.966423	0.970219	0.980804	0.967073	0.978789	0.978666	0.979151	0.973839	0.977613	0.969244	0.975554	0.976904	0.977003	0.970531	0.986517	0.979271	0.967592	0.978221	0.977501	0.975907	0.97347	0.976231	0.928438	0.974229	0.981395	0.974945	0.964568	0.974387	0.978302	0.975615	0.979214	0.92625	0.972606	0.97396	0.978541	0.975509	0.964035	0.972319	0.966681	0.966572	0.958187
DB_Calypso_2012_1164	DYN_2013-098_Mshia_Wa_Komba	1	1	4	2	-1	0.97756	0.985022	0.966415	0.96952	0.981259	0.966215	0.976159	0.978432	0.979234	0.973998	0.976954	0.777611	0.974824	0.976971	0.977597	0.969474	0.988471	0.978548	0.964525	0.977911	0.977752	0.976387	0.974853	0.977089	0.926071	0.777143	0.981514	0.975232	0.963764	0.975711	0.978938	0.973778	0.978918	0.923669	0.971583	0.974693	0.978143	0.976087	0.961534	0.971698	0.966679	0.965907	0.951818
DB_Calypso_2012_1164	DB_Calypso_2012_1164	1	1	4	4	0.999833	0.979432	0.985014	0.971056	0.973215	0.985482	0.972302	0.981527	0.98303	0.983455	0.975909	0.982956	0.780513	0.97845	0.981325	0.980827	0.972644	0.988438	0.983722	0.969429	0.98239	0.981625	0.980258	0.977391	0.980036	0.927566	0.781241	0.98589	0.978328	0.970188	0.97781	0.98346	0.979166	0.983984	0.926424	0.975419	0.978245	0.98338	0.979261	0.965675	0.975762	0.96874	0.970263	0.956742
DYN121_Hom_Sakhon_Nakhon	DYN305_Pisang_Mas	1	1	3	2	0.969972	0.968706	0.984966	0.980363	0.982664	0.967135	0.963637	0.971148	0.964647	0.966194	0.972361	0.969278	0.76656	0.974943	0.962958	0.97566	-1	0.962077	0.963824	0.976551	0.965864	0.973249	0.97195	0.973906	0.968958	0.922695	0.768503	0.963338	0.968057	0.962046	0.975127	0.963317	0.981354	0.964094	0.91985	0.972278	0.967281	0.963567	0.969791	0.983938	0.974317	0.967489	0.963652	0.957825
DYN104_Grande_Naine	DYN_2013-098_Mshia_Wa_Komba	1	1	3	2	-1	0.968561	0.984905	0.960591	0.963047	0.975277	0.959963	0.964315	0.975826	0.976862	0.970794	0.969519	0.771443	0.968787	0.974601	0.972975	0.968557	0.983933	0.977396	0.964491	0.975391	0.975767	0.971625	0.96731	0.973583	0.921304	0.771108	0.979128	0.973598	0.955192	0.969636	0.976145	0.96584	0.977142	0.918921	0.964976	0.971431	0.976127	0.968158	0.961474	0.969247	0.964601	0.957826	0.95317
DYN104_Grande_Naine	DYN104_Grande_Naine	1	1	3	3	0.999846	0.970261	0.984898	0.965219	0.965887	0.97764	0.963639	0.968911	0.977881	0.978443	0.972128	0.972225	0.773124	0.971091	0.976478	0.975017	0.97201	0.983895	0.97948	0.969761	0.977636	0.97768	0.974015	0.969094	0.974497	0.922423	0.773445	0.981016	0.974599	0.959271	0.9711	0.978142	0.970953	0.979433	0.920521	0.968345	0.972755	0.978542	0.969695	0.965739	0.973281	0.966463	0.960907	0.958698
DB_Calypso_2012_1164	DYN031_Beram	1	1	4	2	0.996283	0.986497	0.984875	0.97043	0.972575	0.987783	0.968217	0.982176	0.983106	0.98383	0.982464	0.984326	0.776784	0.991643	0.982238	0.984925	0.973288	0.981591	0.983484	0.969654	0.981835	0.985886	0.987423	0.987788	0.983159	0.931764	0.775907	0.985029	0.979827	0.965806	-1	0.984149	0.978926	0.983572	0.930699	0.977493	0.981781	0.982408	0.985519	0.963613	0.978128	0.970259	0.972268	0.954951
DYN106_Gros_Michel	DYN_ITC1031_Veinte_Cohol	1	1	3	2	0.996502	0.982193	0.984841	0.967427	0.972465	0.983403	0.96142	0.975486	0.980405	0.981048	0.979012	0.97737	0.773799	0.97727	0.982914	0.981305	0.975515	0.97934	0.979657	0.962327	0.981213	0.980961	0.98021	0.985322	0.983827	0.932523	0.775591	0.981781	0.977036	0.961486	0.981358	0.982417	0.977801	0.979709	0.934101	0.968799	0.983913	0.98002	0.984201	0.960713	0.971346	0.965896	0.969975	0.951599
DYN281_Pisang_Bangkahulu	DYN314_Pisang_Rajah	1	1	2	3	0.995007	0.976436	0.984832	0.968576	0.970646	0.968468	0.968881	0.977461	0.966098	0.967838	0.971375	0.971652	0.948478	0.976614	0.966176	0.974438	0.971215	0.980362	0.965995	0.970589	0.96772	0.97133	0.977786	0.972371	0.967446	0.928878	0.956625	0.967636	0.969051	0.967763	0.97558	0.965747	0.974135	0.965815	0.926425	0.978467	0.967422	0.966204	0.972412	0.964569	-1	0.965774	0.969424	0.962196
DB_Calypso_2012_1164	DYN206_Mkono_Wa_Tembo	1	1	4	3	0.997008	0.985385	0.98482	0.969759	0.972469	0.988827	0.967079	0.978359	0.986219	0.987979	0.980924	0.983769	0.940785	0.981885	0.985517	0.983908	0.97238	0.983534	0.985629	0.96571	0.986691	0.984732	0.985062	0.983764	0.986045	0.939116	0.941898	0.987709	0.982383	0.965685	0.984045	0.987086	0.978526	0.985106	0.936474	0.973762	0.984344	0.986074	0.985187	0.963724	0.975298	0.96877	0.972992	0.958836
DYN_2013-098_Mshia_Wa_Komba	DYN_ITC0078_Wh_o_Gu	1	1	2	3	-1	0.974594	0.984805	0.961521	0.965075	0.979479	0.961032	0.96359	0.980217	0.982121	0.991813	0.97443	0.773714	0.977048	0.979381	0.982212	0.969981	0.981766	0.980899	0.971086	0.980481	0.983582	0.979272	0.979508	0.980019	0.932439	0.77275	0.982758	0.982838	0.953599	0.980081	0.98145	0.966201	0.981119	0.931052	0.965546	0.98012	0.979115	0.976933	0.968814	0.967205	0.979131	0.960958	0.948946
DYN104_Grande_Naine	DYN423_Wompa	1	1	3	2	0.99531	0.974699	0.984788	0.965685	0.966546	0.974476	0.962404	0.96839	0.97671	0.976429	0.976875	0.971487	0.776436	0.97622	0.979547	0.978028	0.971793	0.978522	0.976688	0.968336	0.975526	0.977754	0.975736	0.978239	0.976427	0.988536	0.776734	0.977421	0.973452	0.959466	0.978059	0.978226	0.970994	0.975414	-1	0.9691	0.98076	0.975448	0.977391	0.964453	0.972449	0.967009	0.964434	0.9751
DYN168_Lady_Finger	DYN281_Pisang_Bangkahulu	1	1	3	2	0.994993	0.976209	0.984781	0.968962	0.970689	0.968269	0.969179	0.977528	0.967631	0.96838	0.97115	0.971505	0.967922	0.976325	0.96629	0.974449	0.971564	0.98043	0.967297	0.970928	0.968062	0.971634	0.97842	0.972459	0.968672	0.928719	0.977214	0.968013	0.96999	0.967885	0.975562	0.966548	0.974863	0.96641	0.925695	0.978538	0.96814	0.965302	0.973406	0.965092	-1	0.965922	0.969113	0.962617
DYN285_Pisang_Buntal	DYN_2013-098_Mshia_Wa_Komba	1	1	2	2	-1	0.975539	0.984781	0.965776	0.967816	0.970067	0.958913	0.979207	0.965646	0.967982	0.967636	0.974246	0.770466	0.975537	0.964446	0.97633	0.974622	0.975478	0.965343	0.963096	0.966314	0.971945	0.971481	0.970518	0.967511	0.922577	0.771655	0.968291	0.96867	0.958344	0.972702	0.965519	-1	0.965834	0.918575	0.968816	0.965462	0.965046	0.970776	0.961004	0.970021	0.959849	0.964649	0.94926
DB_Calypso_2012_1164	DYN304_Pisang_Madu	1	1	4	2	0.993775	0.979067	0.98478	0.973599	0.974356	0.972061	0.972	0.984262	0.967208	0.968635	0.969533	0.975472	0.78259	0.979307	0.96607	0.976305	0.974334	0.97958	0.965937	0.975418	0.967556	0.972307	0.976352	0.973229	0.968904	0.942265	0.78327	0.967265	0.968306	0.970589	0.975931	0.966555	0.979806	0.966718	0.941405	0.978839	0.967194	0.965716	0.976507	0.968132	0.980876	0.965248	0.971181	-1
DYN281_Pisang_Bangkahulu	DYN348_2_Prata_Ana	1	1	2	3	0.995012	0.97551	0.984769	0.968595	0.970607	0.967871	0.968989	0.977525	0.96577	0.967431	0.970629	0.971096	0.969935	0.976321	0.964945	0.973741	0.971181	0.980408	0.965599	0.970716	0.966213	0.970961	0.976642	0.971721	0.966835	0.927583	0.975456	0.967133	0.968306	0.967926	0.974903	0.965235	0.974193	0.965369	0.924751	0.978554	0.966186	0.964952	0.9718	0.9646	-1	0.965032	0.969058	0.962349
DYN106_Gros_Michel	DYN171_Laknao	1	1	3	3	0.998147	0.984367	0.984748	0.967043	0.97023	0.98661	0.964043	0.977447	0.984254	0.984629	0.980633	0.982685	0.945518	0.979411	0.983817	0.983215	0.971729	0.980415	0.985575	0.965919	0.984656	0.983784	0.98482	0.980721	0.983834	0.937741	0.949854	0.985399	0.986021	0.961673	0.97999	0.983678	0.978405	0.983992	0.934012	0.971791	0.98291	0.98413	0.985083	0.964319	0.972944	0.969444	0.971797	0.957773
DYN279_Pisang_Ambon	DYN_2013-098_Mshia_Wa_Komba	1	1	3	2	-1	0.977447	0.984745	0.964216	0.967031	0.973238	0.966505	0.975955	0.972857	0.974453	0.980206	0.973489	0.774977	0.977291	0.971147	0.97945	0.968559	0.984886	0.974276	0.969329	0.972189	0.978242	0.977929	0.974349	0.97312	0.924846	0.7758	0.975325	0.975368	0.957328	0.975655	0.972182	0.971829	0.974421	0.922506	0.971662	0.97105	0.971816	0.976252	0.965411	0.97196	0.971185	0.964133	0.949531
DYN106_Gros_Michel	DYN242_Niyarma_Yik	1	1	3	2	0.993874	0.982855	0.984716	0.963149	0.968143	0.981541	0.961786	0.980224	0.978398	0.979232	0.980834	0.985671	0.767866	0.986597	0.976548	-1	0.972418	0.974043	0.979145	0.965524	0.978429	0.987185	0.983461	0.984184	0.975548	0.929806	0.771434	0.981141	0.977025	0.956721	0.980206	0.977133	0.978528	0.979311	0.924106	0.970439	0.975711	0.979011	0.984826	0.962628	0.971723	0.965603	0.968654	0.949183
DB_Calypso_2012_1164	DYN097_Galeo	1	1	4	2	0.996696	-1	0.984712	0.973043	0.973566	0.993354	0.97205	0.993922	0.983662	0.984947	0.978844	0.992874	0.7795	0.984214	0.981866	0.985338	0.97294	0.982608	0.984049	0.967121	0.983123	0.984737	0.986361	0.98332	0.982984	0.93269	0.782049	0.986124	0.9803	0.969534	0.984932	0.984052	0.983793	0.984319	0.928705	0.980541	0.980702	0.983045	0.984639	0.963449	0.979936	0.968854	0.97719	0.956135
DYN270_Paka	DYN292_Pisang_Jaran	1	1	2	2	0.979513	0.957053	0.984685	0.96548	0.963709	0.953443	0.957737	0.956559	0.95419	0.955411	0.964181	0.955999	0.761646	0.962092	0.950111	0.961751	0.972543	-1	0.950959	0.971308	0.953727	0.961049	0.960793	0.956512	0.954652	0.912121	0.760211	0.951354	0.960181	0.95053	0.959964	0.950515	0.961193	0.951143	0.910651	0.957214	0.952247	0.949694	0.95867	-1	0.959573	0.968196	0.947402	0.943853
DYN157_Koja	DYN348_2_Prata_Ana	1	1	3	3	0.999901	0.973905	0.984662	0.963577	0.96903	0.977978	0.964861	0.965819	0.979846	0.980817	0.97997	0.974697	0.966641	0.973386	0.976953	0.97727	0.971244	0.993307	0.978784	0.970479	0.980466	0.978426	0.974339	0.975943	0.980031	0.934713	0.971632	0.981213	0.978252	0.960354	0.974541	0.978707	0.96768	0.979123	0.933593	0.966496	0.977642	0.978408	0.972911	0.968146	0.969231	0.974601	0.963085	0.955563
DYN157_Koja	DYN168_Lady_Finger	1	1	3	3	0.999892	0.974741	0.984652	0.964034	0.969098	0.978195	0.964906	0.966022	0.982053	0.981862	0.980195	0.97495	0.964673	0.973364	0.97816	0.978093	0.971759	0.993301	0.980242	0.970686	0.982256	0.979191	0.976107	0.976772	0.982007	0.935785	0.973172	0.981767	0.980057	0.960505	0.975337	0.979903	0.968158	0.979881	0.934564	0.966677	0.979507	0.978598	0.974588	0.968653	0.96946	0.975442	0.96316	0.955955
DYN273_Pallen_Berry	DYN314_Pisang_Rajah	1	1	2	3	0.995446	0.980996	0.984645	0.973554	0.972934	0.970522	0.973428	0.981142	0.964981	0.966715	0.973253	0.975857	0.94782	0.976569	0.964457	0.975456	0.970965	0.980343	0.96441	0.971929	0.966169	0.971883	0.973817	0.971882	0.966907	0.928754	0.955255	0.966895	0.967087	0.973379	0.976025	0.965222	0.974774	0.965758	0.927906	-1	0.966115	0.964906	0.973159	0.96385	0.981523	0.964106	0.969354	0.960781
DYN106_Gros_Michel	DYN181_Maia_Maoli	1	1	3	3	0.998247	0.983743	0.98464	0.966538	0.970121	0.986495	0.964213	0.977425	0.98394	0.984322	0.979576	0.982297	0.957023	0.97983	0.983751	0.982338	0.971224	0.981541	0.985989	0.965004	0.984733	0.983508	0.984813	0.980177	0.983872	0.940649	0.958386	0.98741	0.981683	0.961579	0.980097	0.984551	0.977133	0.98499	0.936609	0.971918	0.982274	0.983866	0.984254	0.962617	0.972387	0.96741	0.971189	0.95915
DYN027_Bebek	DYN106_Gros_Michel	1	1	2	3	0.993606	0.984558	0.984615	0.963074	0.967929	0.984263	0.961593	0.978296	0.982719	0.983701	0.980473	0.979916	0.769063	0.982224	0.980444	0.984977	0.968805	0.974953	0.982125	0.965306	0.98262	0.983485	-1	0.979305	0.981757	0.931461	0.770822	0.983828	0.980697	0.956936	0.98281	0.982567	0.976567	0.98266	0.924817	0.97077	0.979005	0.980342	0.986125	0.959902	0.974506	0.964575	0.969717	0.950121
DYN310_Pisang_Pipit	DYN_2013-098_Mshia_Wa_Komba	1	1	2	2	-1	0.965306	0.984614	0.958865	0.965313	0.961149	0.961099	0.967231	0.961114	0.963636	0.973	0.964043	0.767279	0.972827	0.958123	0.970009	0.968286	0.974556	0.959639	-1	0.960815	0.968554	0.967248	0.96503	0.962214	0.920082	0.766406	0.959837	0.968309	0.955163	0.970241	0.959137	0.965177	0.960072	0.917203	0.967671	0.959334	0.957465	0.964872	0.974606	0.968828	0.975412	0.957279	0.954755
DYN_2013-098_Mshia_Wa_Komba	DYN_ITC0434_Racadag	1	1	2	2	-1	0.968821	0.984612	0.960475	0.965646	0.973457	0.953205	0.956893	0.973669	0.976479	0.971871	0.964858	0.770259	0.967905	0.972289	0.971731	0.972917	0.976586	0.973143	0.962948	0.973853	0.973596	0.970466	0.973587	0.977106	0.926321	0.769761	0.974929	0.978127	0.95088	0.97383	0.974622	0.963609	0.97222	0.923349	0.957613	0.974184	0.971647	0.968082	0.96326	0.961836	0.967335	0.956435	0.944779
DYN168_Lady_Finger	DYN273_Pallen_Berry	1	1	3	2	0.995428	0.980781	0.984608	0.973946	0.973119	0.970302	0.973893	0.981311	0.966382	0.96749	0.973241	0.975754	0.967547	0.976382	0.96458	0.97544	0.971343	0.980485	0.965849	0.972367	0.966639	0.972168	0.974672	0.972031	0.968414	0.928749	0.975994	0.967385	0.968004	0.973491	0.976037	0.966034	0.975535	0.966437	0.927149	-1	0.966991	0.963999	0.974073	0.964523	0.981775	0.964437	0.969131	0.961236
DYN106_Gros_Michel	DYN341_Popoulou_CMR	1	1	3	3	0.998178	0.983748	0.984589	0.966705	0.96997	0.986454	0.963713	0.977592	0.98323	0.983714	0.978945	0.98247	0.955853	0.979535	0.983542	0.983078	0.971064	0.981432	0.984214	0.964481	0.984084	0.983291	0.983943	0.980154	0.9823	0.937755	0.957115	0.985966	0.981622	0.961718	0.979891	0.983625	0.977177	0.983433	0.934586	0.972071	0.982139	0.983363	0.984804	0.961946	0.972438	0.967038	0.971167	0.958503
DYN261_Pa_Patthalong	DYN_ITC0078_Wh_o_Gu	1	1	2	3	0.976194	0.973784	0.984584	0.971567	0.975463	0.968941	0.967937	0.968598	0.969196	0.97157	0.9813	0.969347	0.7706	0.97872	0.966312	0.979861	0.985113	0.970904	0.966017	0.975591	0.969171	0.977819	0.977363	0.978328	0.970586	0.930164	0.773168	0.967202	0.973501	0.962767	0.976416	0.968005	0.97272	0.967181	0.930112	0.96988	0.970229	0.966085	0.977539	0.982005	0.969972	0.973681	0.965058	0.954159
DYN273_Pallen_Berry	DYN348_2_Prata_Ana	1	1	2	3	0.995449	0.979999	0.984583	0.973555	0.9729	0.969915	0.973525	0.981213	0.964642	0.966324	0.972553	0.975299	0.969323	0.976306	0.963179	0.974702	0.97094	0.98038	0.964027	0.971968	0.964653	0.971477	0.972704	0.971193	0.966362	0.927408	0.973995	0.966386	0.966298	0.973527	0.975342	0.964733	0.974859	0.965326	0.926185	-1	0.964887	0.96366	0.972489	0.963833	0.981524	0.96333	0.968993	0.96095
DYN088_Figue_rose	DYN157_Koja	1	1	3	3	0.986839	0.98247	0.98458	0.973514	0.975179	0.977885	0.974037	0.984903	0.975304	0.975876	0.977918	0.980386	0.776395	0.98521	0.973456	0.982603	0.976027	0.983214	0.973715	0.980797	0.975143	0.979781	0.980131	0.980878	0.974616	0.932384	0.779369	0.975306	0.977088	0.970238	0.97918	0.973954	0.980534	0.974015	0.932319	0.97802	0.974224	0.9739	0.98084	0.974586	0.980256	0.974866	0.973883	0.960654
DYN157_Koja	DYN314_Pisang_Rajah	1	1	3	3	0.9999	0.973851	0.984559	0.963388	0.968878	0.979007	0.964626	0.965591	0.981163	0.982137	0.980503	0.975288	0.945079	0.973247	0.978091	0.977622	0.971071	0.993213	0.979999	0.970259	0.981415	0.979267	0.97462	0.975855	0.981052	0.934418	0.952854	0.982067	0.978815	0.960086	0.974708	0.979729	0.967478	0.980149	0.933433	0.966278	0.978773	0.979431	0.972977	0.967955	0.969013	0.974625	0.962912	0.95505
DB_Calypso_2012_1164	DYN-MG3	1	1	4	2	0.99311	0.990825	0.984527	0.973385	0.973892	0.981828	0.970781	0.988738	0.972733	0.973684	0.971481	0.983626	0.780225	0.981414	0.970623	0.977308	0.972877	0.980134	0.972036	0.971082	0.972819	0.97449	0.979938	0.976094	0.974124	0.935281	0.78155	0.973512	0.971729	0.969022	0.979995	0.971879	0.981085	0.971783	0.933797	0.979716	0.97197	0.970444	0.979423	0.964862	0.980515	0.964476	0.974274	0.978908
DYN-F1-075	DYN106_Gros_Michel	1	1	2	3	0.994817	0.974344	0.984491	0.971098	0.976004	0.963543	0.976145	0.982206	0.96109	0.962891	0.972998	0.972192	0.780066	0.978664	0.958204	0.974825	0.972542	0.980577	0.957374	0.981912	0.960791	0.969399	0.970941	0.972786	0.96311	0.925337	0.781129	0.958393	0.966201	0.976237	0.973353	0.958654	0.976189	0.959368	0.924515	0.977867	0.960722	0.957637	0.971965	0.976784	0.977256	0.975688	0.966366	0.956715
DYN168_Lady_Finger	DYN_ITC0063_Pisang_Tongat	1	1	3	2	0.993149	0.974448	0.984433	0.964144	0.965287	0.978238	0.957759	0.96673	0.975189	0.976962	0.975146	0.971465	0.956675	0.970658	0.974976	0.974316	0.971705	0.974475	0.976182	0.970693	0.976221	0.975264	0.97654	0.969513	0.976081	0.931773	0.964592	0.97734	0.975768	0.957994	0.974223	0.97697	0.970457	0.975264	0.925801	0.968633	0.974134	0.974223	0.972214	0.962933	0.970776	0.963885	0.96335	0.959739
DYN348_2_Prata_Ana	DYN_ITC0063_Pisang_Tongat	1	1	3	2	0.993177	0.974127	0.984398	0.964041	0.965097	0.97748	0.957436	0.966664	0.973904	0.976278	0.974106	0.970646	0.958442	0.970578	0.973253	0.97404	0.97159	0.974409	0.974069	0.970323	0.974722	0.975019	0.975066	0.969135	0.974481	0.930873	0.962587	0.976011	0.974532	0.958035	0.973991	0.975367	0.970148	0.973867	0.924853	0.968648	0.972532	0.973498	0.971071	0.962544	0.970555	0.963268	0.963251	0.959463
DYN314_Pisang_Rajah	DYN_ITC0063_Pisang_Tongat	1	1	3	2	0.99317	0.974531	0.984373	0.963925	0.965041	0.97823	0.957286	0.966512	0.974771	0.977106	0.974632	0.971183	0.937309	0.970599	0.974922	0.974559	0.971531	0.974337	0.974829	0.970253	0.976459	0.9757	0.975597	0.969396	0.975165	0.931799	0.944214	0.976664	0.975084	0.957833	0.974361	0.976175	0.970019	0.97459	0.925954	0.968529	0.974162	0.975063	0.971423	0.962486	0.970506	0.963631	0.963307	0.959229
DB_Calypso_2012_1164	DYN-MPi2	1	1	4	2	0.991268	0.978556	0.98436	0.969095	0.972607	0.972793	0.96918	0.983273	0.96779	0.96997	0.970229	0.974112	0.774595	0.981015	0.96406	0.976118	0.973023	0.976217	0.964679	0.984284	0.968251	0.97288	0.976913	0.9737	0.968948	0.926364	0.775677	0.966785	0.972221	0.966502	0.97484	0.965671	0.978091	0.965558	0.925003	0.975886	0.966352	0.964581	0.977898	0.97079	0.975642	0.967956	0.98856	0.9591
DYN104_Grande_Naine	DYN160_Kumburgh	1	1	3	2	0.99585	0.977742	0.984343	0.960575	0.963424	0.981407	0.958038	0.963953	0.979527	0.98157	-1	0.977199	0.768471	0.975128	0.978614	0.984017	0.970185	0.977117	0.981284	0.970952	0.977865	0.984471	0.980983	0.975049	0.978753	0.931622	0.764897	0.982095	0.979281	0.953393	0.981766	0.979372	0.968881	0.980394	0.925751	0.967899	0.978333	0.978843	0.97759	0.966105	0.97129	0.97376	0.960386	0.952664
DYN106_Gros_Michel	DYN114_Heva	1	1	3	2	0.994518	0.981689	0.984309	0.968134	0.97031	0.977078	0.970525	0.989744	0.972941	0.973609	0.978114	0.979814	0.773979	-1	0.972346	0.98812	0.970955	0.976844	0.972223	0.973625	0.971934	0.981843	0.982706	0.987275	0.971709	0.927194	0.77677	0.974623	0.971383	0.963462	0.988335	0.973532	0.981561	0.971932	0.926564	0.97749	0.970856	0.971278	0.98287	0.966732	0.978208	0.967858	0.972551	0.954985
DYN104_Grande_Naine	DYN293_Pisang_Jari_Buaya_BS312	1	1	3	2	0.997404	0.974502	0.984303	0.965384	0.966448	0.975605	0.963236	0.969088	0.974631	0.975406	0.973829	0.971154	0.777548	0.972411	0.974506	0.974855	0.971129	0.979387	0.974775	0.971823	0.974386	0.97729	0.975372	0.970522	0.973865	0.941975	0.77735	0.975974	0.975961	0.958567	0.973534	0.975585	0.971232	0.975356	0.939105	0.967687	0.97168	0.974115	0.972574	0.96842	0.973727	0.973793	0.963158	0.988369
DYN122_Hom_Thong_Mokho	DYN284_Pisang_Berlin_IDN074	1	1	3	2	0.977684	0.975386	0.984291	0.974656	-1	0.967042	0.977403	0.978351	0.963364	0.964515	0.966659	0.971487	0.771547	0.973078	0.961501	0.973254	0.98701	0.96852	0.961829	0.973189	0.963452	0.969728	0.974393	0.969599	0.966088	0.921778	0.772651	0.963811	0.96642	0.971348	0.973714	0.961793	0.979223	0.961103	0.918659	0.979041	0.963359	0.961136	0.971042	0.969178	0.978238	0.962998	0.964526	0.958112
DYN122_Hom_Thong_Mokho	DYN_ITC0078_Wh_o_Gu	1	1	3	3	0.986822	0.983263	0.984275	0.971476	0.973716	0.986247	0.969912	0.979199	0.980416	0.982127	0.992638	0.981895	0.774238	0.984971	0.980107	0.985419	0.977595	0.975015	0.981159	0.98468	0.98053	0.985884	0.985154	0.983234	0.979124	0.93417	0.77624	0.983333	0.981675	0.963285	0.985822	0.98251	0.977834	0.981287	0.933046	0.979587	0.980052	0.98031	0.983845	0.977825	0.980023	0.979223	0.969835	0.960691
DYN104_Grande_Naine	DYN204_Microcarpa	1	1	3	2	0.992311	0.967716	0.984233	0.961928	0.967238	0.966817	0.964035	0.966337	0.965265	0.967087	0.974278	0.966421	0.770482	0.973318	0.963779	0.973821	0.972215	0.975299	0.965499	0.97711	0.965784	0.971877	0.971188	0.968308	0.966467	0.922941	0.769649	0.9657	0.969671	0.955454	0.971929	0.964946	0.969467	0.965002	0.91992	0.96665	0.964837	0.963718	0.967127	0.974323	0.97054	0.973114	0.958257	0.954779
DYN031_Beram	DYN106_Gros_Michel	1	1	2	3	0.996302	0.984867	0.984223	0.966911	0.970244	0.984391	0.964541	0.980557	0.980344	0.981023	0.981025	0.982108	0.77441	0.991131	0.980441	0.983889	0.971998	0.979096	0.980969	0.968568	0.979138	0.984581	0.985801	0.986368	0.979957	0.930108	0.773421	0.982716	0.978002	0.961376	-1	0.981388	0.977524	0.981298	0.928395	0.975061	0.97942	0.979999	0.984704	0.962336	0.975247	0.969024	0.970155	0.95314
DYN067_Dibit	DYN168_Lady_Finger	1	1	2	3	0.994928	0.980624	0.984222	0.961633	0.965234	0.981286	0.958817	0.971648	0.980656	0.980741	0.980187	0.97756	0.958452	0.976188	0.9805	0.981486	0.968652	0.977785	0.981335	0.962604	0.980427	0.980461	0.982747	0.977632	0.981418	0.936155	0.968149	0.98272	0.979166	0.956636	0.978978	0.978901	0.970067	0.98104	0.931376	0.966436	0.983144	0.979299	-1	0.958879	0.96783	0.965036	0.966066	0.952228
DB_Calypso_2012_1164	DYN148_Khai_Nai_on	1	1	4	2	0.994424	0.990627	0.984221	0.975571	0.975056	0.973869	0.977903	-1	0.965196	0.967034	0.968885	0.982165	0.781256	0.986621	0.964961	0.98219	0.972543	0.980863	0.964256	0.973302	0.965414	0.973687	0.979192	0.978319	0.966635	0.925432	0.783595	0.967151	0.967219	0.974098	0.978695	0.966337	0.98824	0.965663	0.92421	0.983571	0.965504	0.964793	0.981384	0.967381	0.982734	0.965096	0.979652	0.959272
DYN284_Pisang_Berlin_IDN074	DYN_ITC0078_Wh_o_Gu	1	1	2	3	0.976024	0.976106	0.984221	0.971048	-1	0.968997	0.981479	0.971863	0.96946	0.971577	0.984842	0.97379	0.769547	0.980047	0.967902	0.982266	0.986725	0.968761	0.967976	0.979461	0.969334	0.97964	0.981094	0.980554	0.972796	0.930055	0.770278	0.969622	0.974943	0.966627	0.980642	0.969229	0.975298	0.969031	0.929002	0.974119	0.97241	0.967494	0.979007	0.979108	0.971146	0.976894	0.965944	0.95487
DYN207_Mnalouki	DYN297_Pisang_Kayu	1	1	3	3	0.987948	0.977928	0.98421	0.967721	0.970771	0.979021	0.966467	0.972301	0.979045	0.98101	0.987096	0.977529	0.915135	0.982476	0.979643	0.983654	0.974761	0.97463	0.979289	0.981998	0.979299	0.984374	0.982703	0.980076	0.977172	0.936083	0.918937	0.980164	0.981447	0.960382	0.98257	0.980295	0.974994	0.979213	0.933885	0.973191	0.979128	0.979273	0.979773	0.977916	0.974844	0.981619	0.96812	0.963637
DYN-MG3	DYN104_Grande_Naine	1	1	2	3	0.993132	0.985374	0.984205	0.968552	0.968308	0.976198	0.964866	0.978513	0.970345	0.971297	0.969976	0.975983	0.774552	0.976071	0.968446	0.974067	0.972073	0.97696	0.969674	0.970841	0.970251	0.972705	0.975168	0.969941	0.970387	0.932201	0.775288	0.971234	0.969658	0.960729	0.975643	0.969214	0.975133	0.970178	0.928976	0.974583	0.969131	0.968811	0.972576	0.964054	0.977824	0.963682	0.967822	0.979719
DYN067_Dibit	DYN348_2_Prata_Ana	1	1	2	3	0.994955	0.980538	0.984202	0.961564	0.965133	0.980365	0.958581	0.971606	0.980433	0.980355	0.979051	0.976626	0.960291	0.976181	0.979523	0.981409	0.968635	0.977731	0.979973	0.962336	0.979923	0.980408	0.98226	0.977557	0.980891	0.935003	0.966258	0.981215	0.978938	0.956646	0.978923	0.977853	0.969838	0.979033	0.931226	0.966413	0.982579	0.978418	-1	0.958576	0.967655	0.964689	0.966062	0.952196
DYN067_Dibit	DYN314_Pisang_Rajah	1	1	2	3	0.994946	0.980747	0.984177	0.961476	0.96505	0.981296	0.958424	0.971473	0.981473	0.98143	0.979617	0.97701	0.938805	0.976187	0.98143	0.981842	0.968554	0.977663	0.980982	0.962268	0.981846	0.981185	0.982892	0.977589	0.981845	0.935922	0.947515	0.981855	0.979332	0.956426	0.978982	0.979001	0.96973	0.98006	0.932308	0.966288	0.98447	0.98025	-1	0.958489	0.967592	0.964964	0.966061	0.952021
DYN106_Gros_Michel	DYN377_Sowmuk	1	1	3	2	0.996056	0.982336	0.984176	0.965831	0.97106	0.981455	0.963129	0.980389	0.978835	0.980513	0.975688	0.979702	0.771345	0.989077	0.977749	0.988037	0.972868	0.977345	0.976854	0.967686	0.979205	0.984451	0.98158	-1	0.979338	0.929675	0.773859	0.979331	0.977008	0.962173	0.985747	0.978836	0.977842	0.976266	0.929145	0.972428	0.978275	0.975517	0.984215	0.962129	0.975244	0.965897	0.969406	0.951443
DYN106_Gros_Michel	DYN206_Mkono_Wa_Tembo	1	1	3	3	0.997029	0.98345	0.984166	0.966081	0.969738	0.98569	0.963254	0.97637	0.983423	0.985345	0.979664	0.981711	0.938833	0.980596	0.983672	0.982413	0.970683	0.981005	0.983469	0.964506	0.983711	0.982898	0.983468	0.981534	0.982725	0.937526	0.939808	0.985689	0.980704	0.961056	0.981605	0.984618	0.977029	0.982864	0.933991	0.971138	0.982175	0.98396	0.983891	0.962357	0.971979	0.967116	0.970611	0.95687
DYN348_2_Prata_Ana	DYN_ITC0946_Merik	1	1	3	3	0.99836	0.977642	0.984164	0.961067	0.964689	0.981416	0.958279	0.962075	0.985475	0.986001	0.984482	0.975327	0.962657	0.972699	0.982022	0.980113	0.970559	0.979942	0.984427	0.971659	0.98394	0.982855	0.978839	0.977423	0.983658	0.938874	0.967431	0.985282	0.985129	0.952307	0.978859	0.982676	0.966575	0.983053	0.934251	0.96277	0.981694	0.981656	0.976405	0.970415	0.965802	0.980998	0.960745	0.953122
DYN168_Lady_Finger	DYN_ITC0946_Merik	1	1	3	3	0.998342	0.977702	0.984144	0.961133	0.964727	0.982311	0.958265	0.962082	0.986909	0.986213	0.985289	0.976169	0.960672	0.972647	0.983749	0.980166	0.970622	0.979891	0.986368	0.971672	0.984928	0.982871	0.979794	0.97746	0.984873	0.939179	0.968911	0.98636	0.98613	0.95225	0.978868	0.984296	0.966835	0.984269	0.93514	0.962751	0.982692	0.982504	0.977312	0.97044	0.96583	0.980989	0.960723	0.953332
DYN207_Mnalouki	DYN279_Pisang_Ambon	1	1	3	3	0.993803	0.9851	0.984139	0.969306	0.970896	0.978895	0.96828	0.980476	0.978458	0.980119	0.984227	0.980294	0.918715	0.983624	0.978217	0.985525	0.973162	0.980873	0.978803	0.972183	0.978285	0.984067	0.983903	0.982657	0.978001	0.935013	0.92461	0.978746	0.979781	0.962411	0.983458	0.979373	0.977308	0.977327	0.933302	0.976323	0.978095	0.976692	0.981479	0.968597	0.975663	0.973246	0.968924	0.957473
DYN314_Pisang_Rajah	DYN_ITC0946_Merik	1	1	3	3	0.998357	0.977606	0.984128	0.960921	0.964591	0.982477	0.958083	0.961894	0.986903	0.987357	0.985007	0.975921	0.941126	0.972598	0.984022	0.98045	0.970459	0.979848	0.985637	0.971478	0.985846	0.983682	0.979156	0.97734	0.984707	0.939585	0.948686	0.986111	0.985713	0.952062	0.979038	0.983762	0.966424	0.984095	0.935096	0.962595	0.983678	0.983564	0.976509	0.970273	0.965633	0.981009	0.96061	0.95286
DYN279_Pisang_Ambon	DYN_ITC0946_Merik	1	1	3	3	0.987936	0.987862	0.984114	0.966311	0.969407	0.981115	0.964668	0.977437	0.983641	0.984394	0.989143	0.982378	0.770241	0.982514	0.978893	0.987426	0.974513	0.97431	0.983206	0.979907	0.980575	0.986879	0.986654	0.982006	0.981422	0.93499	0.772466	0.982101	0.984762	0.955567	0.98442	0.97971	0.975554	0.98062	0.930237	0.972164	0.97907	0.978027	0.983708	0.975948	0.972863	0.983068	0.966153	0.953105
DYN046_Buitenzorg	DYN279_Pisang_Ambon	1	1	2	3	0.98423	0.979852	0.984086	0.968392	0.972295	0.973903	0.968645	0.9784	0.972245	0.973462	0.982045	0.975519	0.772401	0.981872	0.968834	0.979945	0.97557	0.972949	0.970265	0.9826	0.971594	0.979121	0.978855	0.975542	0.971722	0.927158	0.773993	0.97137	0.974891	0.958582	0.977897	0.970445	0.976095	0.970596	0.924408	0.972643	0.968729	0.96863	0.975522	0.980301	0.972608	0.980829	0.96506	0.954103
DYN148_Khai_Nai_on	DYN314_Pisang_Rajah	1	1	2	3	0.994459	0.989211	0.984085	0.971881	0.97243	0.971942	0.973315	-1	0.963287	0.965074	0.968116	0.979057	0.948674	0.984275	0.963445	0.979566	0.970779	0.979062	0.962156	0.971949	0.964689	0.971168	0.97645	0.975374	0.9654	0.927789	0.958315	0.964867	0.965729	0.969131	0.976969	0.963458	0.985179	0.963214	0.926342	0.981092	0.964158	0.963217	0.97856	0.966056	0.980072	0.964673	0.977269	0.961425
DYN-MPa2	DYN104_Grande_Naine	1	1	2	3	0.998304	0.974642	0.984084	0.966298	0.96732	0.970333	0.962602	0.97499	0.967504	0.969228	0.970938	0.971081	0.773292	0.971622	0.967027	0.972571	0.968873	0.990033	0.968063	0.965632	0.967682	0.970226	0.973156	0.966556	0.968412	0.922766	0.771412	0.97036	0.967696	0.960356	0.972462	0.9684	0.973162	0.967504	0.918974	0.971957	0.967772	0.967619	0.971264	0.960532	0.976553	0.962631	0.973431	0.95447
DB_Calypso_2012_1164	DYN190_Manang	1	1	4	2	0.994713	0.985726	0.984071	0.971133	0.974819	0.978506	0.972773	0.991607	0.972604	0.974765	0.973166	0.980468	0.779871	0.982124	0.971578	0.981041	0.972722	0.980519	0.972661	0.969991	0.973394	0.977042	0.98129	0.978292	0.973464	0.929646	0.78105	0.974725	0.974324	0.969917	0.979294	0.973568	0.982405	0.973143	0.927845	0.980654	0.972959	0.972712	0.98103	0.963732	0.981092	0.964698	-1	0.957808
DYN046_Buitenzorg	DYN_2013-098_Mshia_Wa_Komba	1	1	2	2	-1	0.968021	0.984051	0.959077	0.963559	0.971652	0.95811	0.958961	0.971632	0.973862	0.978884	0.966977	0.771311	0.969907	0.969528	0.97343	0.969231	0.978273	0.970812	0.971502	0.971695	0.974906	0.971013	0.969413	0.972223	0.925832	0.770199	0.972141	0.976041	0.949793	0.971951	0.971425	0.963226	0.970894	0.922066	0.960342	0.968851	0.969408	0.967663	0.971213	0.962545	0.977357	0.955534	0.94594
DYN-MG3	DYN106_Gros_Michel	1	1	2	3	0.993134	0.988944	0.984047	0.969719	0.971249	0.979267	0.967037	0.987574	0.97057	0.971612	0.969789	0.982087	0.777978	0.979723	0.968984	0.975928	0.971422	0.977388	0.970493	0.97003	0.970563	0.973198	0.977859	0.972755	0.971368	0.933261	0.779362	0.971658	0.970031	0.964325	0.977444	0.969743	0.979784	0.97008	0.930257	0.97739	0.969808	0.968763	0.977604	0.963643	0.977243	0.962348	0.971652	0.977217
DYN148_Khai_Nai_on	DYN168_Lady_Finger	1	1	2	3	0.994445	0.988869	0.984041	0.972231	0.97256	0.971727	0.973734	-1	0.964637	0.965761	0.96808	0.97888	0.968291	0.984032	0.963494	0.979538	0.971129	0.9792	0.963549	0.972341	0.965067	0.971418	0.977273	0.975454	0.966824	0.92773	0.979013	0.965398	0.966651	0.969242	0.976934	0.964264	0.985932	0.963901	0.925599	0.981152	0.96494	0.9623	0.979498	0.966669	0.980222	0.964926	0.976999	0.961875
DYN106_Gros_Michel	DYN304_Pisang_Madu	1	1	3	2	0.993799	0.975894	0.98404	0.96957	0.971471	0.969851	0.968373	0.982601	0.965579	0.967115	0.967807	0.973555	0.780166	0.977299	0.964022	0.974335	0.972624	0.977049	0.964984	0.97455	0.965705	0.970616	0.973636	0.969682	0.966589	0.939967	0.780857	0.965809	0.966615	0.966104	0.972782	0.964186	0.978061	0.96536	0.937934	0.976264	0.964523	0.964356	0.974147	0.966711	0.97763	0.96244	0.968071	-1
DYN148_Khai_Nai_on	DYN348_2_Prata_Ana	1	1	2	3	0.994463	0.98816	0.984026	0.971858	0.97239	0.971327	0.973422	-1	0.962928	0.964666	0.967427	0.97846	0.970137	0.984003	0.962141	0.978825	0.970747	0.9791	0.961769	0.972004	0.963143	0.970739	0.975358	0.974678	0.964842	0.926465	0.977103	0.964364	0.964964	0.969283	0.976278	0.96295	0.985246	0.962777	0.924656	0.981159	0.96291	0.961944	0.977885	0.966047	0.980057	0.963908	0.976932	0.961603
DYN271_Palang	DYN279_Pisang_Ambon	1	1	3	3	0.986947	0.997955	0.984002	0.972881	0.972719	0.986182	0.971604	0.993157	0.981216	0.9818	0.985016	0.990643	0.77493	0.988791	0.978929	0.987687	0.976286	0.975362	0.982371	0.975588	0.979564	0.986531	0.989738	0.983538	0.980801	0.933147	0.777154	0.981514	0.981716	0.965151	0.985863	0.980141	0.983493	0.979932	0.9284	0.982057	0.978013	0.976957	0.986029	0.970897	0.980323	0.974669	0.974129	0.957587
DB_Calypso_2012_1164	DYN_ITC0822_Tonton_Kepa	1	1	4	2	0.996113	0.982339	0.983978	0.968147	0.97113	0.984029	0.966944	0.977557	0.986	0.986084	0.979419	0.982649	0.781556	0.979233	0.985653	0.982394	0.971464	0.981613	0.987917	0.966137	0.986278	0.982123	0.984901	0.979696	0.986033	-1	0.782671	0.986417	0.98136	0.964728	0.980048	0.983015	0.976963	0.985042	0.989312	0.97296	0.984962	0.984242	0.985009	0.963323	0.974433	0.967661	0.970739	0.970607
DYN097_Galeo	DYN106_Gros_Michel	1	1	2	3	0.996684	-1	0.983966	0.969185	0.970777	0.989953	0.968032	0.992716	0.980635	0.981543	0.977035	0.991101	0.776925	0.982385	0.979419	0.9845	0.971296	0.979913	0.981289	0.965925	0.980557	0.983084	0.984561	0.980698	0.979179	0.93118	0.779696	0.9837	0.978361	0.964635	0.982378	0.981026	0.982573	0.981702	0.925988	0.977784	0.977579	0.980389	0.983629	0.961993	0.976787	0.967588	0.97513	0.953982
DB_Calypso_2012_1164	DYN391_Thong_Det	1	1	4	2	0.992691	0.984279	0.983949	0.974964	0.975395	0.971243	0.973527	0.991742	0.963241	0.964953	0.965835	0.977715	0.780494	0.981124	0.963354	0.97611	0.971709	0.981274	0.961581	0.966398	0.963122	0.968662	0.975896	0.975133	0.965647	0.923708	0.782951	0.964138	0.963715	0.973045	0.975226	0.964846	0.98371	0.962274	0.924361	0.978299	0.964132	0.961641	0.977076	0.964186	0.978909	0.961002	0.973203	0.954706
DB_Calypso_2012_1164	DYN_ITC0568_Malaysian_Blood	1	1	4	2	0.990026	0.971857	0.983916	0.96754	0.972582	0.962119	0.973307	0.980388	0.959296	0.961045	0.976183	0.967884	0.772328	0.980432	0.957174	0.976392	0.971449	0.975067	0.956881	0.982248	0.958814	0.969482	0.973188	0.973454	0.960133	0.921891	0.773357	0.957541	0.964562	0.963737	0.973958	0.95843	0.973426	0.957854	0.921288	0.975267	0.959606	0.956093	0.974487	0.977646	0.976417	0.977308	0.964715	0.954031
DYN104_Grande_Naine	DYN304_Pisang_Madu	1	1	3	2	0.993793	0.970338	0.983907	0.967738	0.967486	0.9669	0.963646	0.971397	0.96461	0.96612	0.967701	0.967928	0.776203	0.972522	0.962819	0.971803	0.972764	0.976209	0.964093	0.975045	0.964681	0.969997	0.970334	0.966523	0.965289	0.9388	0.775898	0.964438	0.965481	0.96116	0.970197	0.963356	0.97196	0.964801	0.936517	0.97097	0.963792	0.963668	0.967635	0.967046	0.975791	0.963355	0.962316	-1
DB_Calypso_2012_1164	DYN_ITC1345_Pisang_Kra	1	1	4	2	0.995354	0.9824	0.983907	0.97317	0.973417	0.98157	0.970786	0.981889	0.974858	0.976844	0.973641	0.978893	0.781795	0.978329	0.974682	0.978134	0.972447	0.983894	0.974642	0.963818	0.975259	0.977201	0.978468	0.97774	0.976453	0.929514	0.783283	0.977063	0.973828	0.971197	0.978445	0.976987	0.980941	0.975401	0.928199	0.976058	0.974902	0.975096	0.978781	0.962674	0.976796	0.964056	0.972213	0.955905
DB_Calypso_2012_1164	DYN204_Microcarpa	1	1	4	2	0.99229	0.974976	0.98386	0.967027	0.972835	0.971956	0.971189	0.976357	0.968489	0.970411	0.976847	0.973215	0.776082	0.979056	0.966533	0.977426	0.972297	0.978603	0.967395	0.975559	0.968951	0.973297	0.976628	0.974402	0.96957	0.926018	0.775987	0.968929	0.972179	0.963633	0.976336	0.968033	0.975628	0.967425	0.924365	0.973212	0.967667	0.966452	0.974998	0.973257	0.973356	0.9749	0.965332	0.952031
DYN281_Pisang_Bangkahulu	DYN_2013-098_Mshia_Wa_Komba	1	1	2	2	-1	0.973119	0.983827	0.964026	0.966586	0.965876	0.964322	0.973081	0.963809	0.965957	0.968852	0.968379	0.776198	0.973368	0.963027	0.972082	0.968029	0.979516	0.963902	0.966148	0.964042	0.969228	0.974312	0.969231	0.965155	0.922267	0.776299	0.965806	0.966825	0.962366	0.972802	0.963464	0.970167	0.963684	0.918584	0.974461	0.964209	0.963091	0.969494	0.960312	-1	0.961682	0.964629	0.953576
DB_Calypso_2012_1164	DYN160_Kumburgh	1	1	4	2	0.995845	0.982932	0.983778	0.965358	0.968909	0.986539	0.965016	0.973505	0.982534	0.98481	-1	0.984542	0.774044	0.980364	0.982219	0.987201	0.969737	0.980942	0.984326	0.970273	0.980581	0.987164	0.985664	0.979497	0.98196	0.933473	0.771233	0.985198	0.981306	0.960942	0.984977	0.982924	0.974957	0.983255	0.928058	0.973893	0.982097	0.982185	0.984754	0.965073	0.973941	0.975289	0.967466	0.950278
DYN305_Pisang_Mas	DYN_ITC0946_Merik	1	1	2	3	0.967184	0.970639	0.983732	0.96755	0.973522	0.971286	0.952247	0.957196	0.974241	0.975868	0.974342	0.97154	0.757076	0.968451	0.969514	0.978967	-1	0.957619	0.971772	0.973348	0.973894	0.978382	0.974599	0.974421	0.976536	0.929431	0.759193	0.972327	0.978524	0.946369	0.973274	0.969749	0.97126	0.970979	0.923349	0.957678	0.972292	0.969715	0.972503	0.983059	0.961152	0.974249	0.956116	0.949661
DYN_2013-098_Mshia_Wa_Komba	DYN_ITC1704_Kole	1	1	2	2	-1	0.96401	0.9837	0.959976	0.978036	0.958387	0.967209	0.961379	0.957363	0.959704	0.97307	0.96389	0.768621	0.968046	0.956161	0.969156	0.970628	0.975892	0.95672	0.969205	0.958012	0.966856	0.965871	0.964206	0.960165	0.918616	0.768364	0.957387	0.964344	0.954482	0.96885	0.956915	0.963004	0.957448	0.916349	0.961678	0.957462	0.955418	0.963816	0.968225	0.96349	0.972753	0.95324	0.944277
DB_Calypso_2012_1164	DYN423_Wompa	1	1	4	2	0.995299	0.980648	0.983672	0.969015	0.971746	0.979858	0.968654	0.978096	0.979639	0.979533	0.977238	0.979218	0.782369	0.98096	0.983131	0.980659	0.970982	0.981141	0.979889	0.96672	0.97854	0.979639	0.97987	0.981895	0.979579	0.990025	0.783339	0.980414	0.975781	0.967084	0.98099	0.981927	0.976656	0.977704	-1	0.973756	0.983673	0.978057	0.983758	0.963673	0.973824	0.967486	0.970942	0.971055
DYN135_Intokatoke	DYN348_2_Prata_Ana	1	1	3	3	0.997631	0.974136	0.98367	0.961236	0.966893	0.978015	0.961778	0.964658	0.980919	0.981814	0.98335	0.973637	0.963522	0.97411	0.977294	0.978002	0.971147	0.979724	0.97937	0.976874	0.981661	0.979625	0.976379	0.97606	0.979557	0.936192	0.968506	0.980544	0.983123	0.954517	0.976243	0.978711	0.967137	0.97995	0.933722	0.96514	0.977891	0.978886	0.973286	0.974639	0.967767	0.983267	0.96175	0.955189
DYN-MPi2	DYN106_Gros_Michel	1	1	2	3	0.991278	0.975578	0.983667	0.965009	0.969685	0.970351	0.965249	0.981356	0.965803	0.968093	0.968531	0.97212	0.772062	0.978779	0.962289	0.974346	0.971355	0.973482	0.963362	0.983261	0.966105	0.971552	0.974326	0.969995	0.966274	0.923969	0.773164	0.964814	0.970292	0.961806	0.971549	0.963212	0.976581	0.96405	0.921461	0.973005	0.963932	0.962995	0.97573	0.969464	0.971998	0.965489	0.986472	0.956936
DYN135_Intokatoke	DYN314_Pisang_Rajah	1	1	3	3	0.997625	0.974237	0.983665	0.96108	0.966832	0.979119	0.961559	0.964461	0.982035	0.982952	0.984019	0.974291	0.941995	0.974136	0.978271	0.978209	0.971068	0.979611	0.980422	0.976624	0.982469	0.980312	0.97682	0.976058	0.980671	0.935958	0.949745	0.981232	0.983786	0.954231	0.976566	0.979564	0.966964	0.980801	0.933599	0.964939	0.978842	0.979744	0.973271	0.974518	0.967569	0.983385	0.961598	0.954664
DYN135_Intokatoke	DYN168_Lady_Finger	1	1	3	3	0.997613	0.974678	0.983652	0.961432	0.96694	0.978458	0.961763	0.96474	0.982863	0.982573	0.983697	0.974056	0.961544	0.974083	0.978567	0.97858	0.97145	0.979743	0.980836	0.976952	0.983175	0.980162	0.977839	0.976609	0.981287	0.936997	0.969998	0.981158	0.984653	0.954529	0.976709	0.979915	0.967599	0.980692	0.934638	0.965191	0.979426	0.979243	0.974684	0.974891	0.967873	0.983783	0.961768	0.955468
DYN104_Grande_Naine	DYN426_Yangambi_km5	1	1	3	3	0.995189	0.980022	0.983638	0.989555	0.976137	0.969443	0.975351	0.985289	0.963534	0.965636	0.969384	0.973675	0.781595	0.975608	0.963099	0.97246	0.974427	0.98556	0.963361	0.970609	0.963933	0.970058	0.971431	0.971892	0.966878	0.924079	0.783893	0.965577	0.965319	0.97466	0.972604	0.964074	0.979681	0.964514	0.923476	0.988499	0.965348	0.963301	0.972667	0.965816	0.982721	0.962779	0.968814	0.961165
DB_Calypso_2012_1164	DYN293_Pisang_Jari_Buaya_BS312	1	1	4	2	0.997391	0.981532	0.983584	0.969797	0.972256	0.981873	0.969245	0.979507	0.977853	0.978639	0.975801	0.979229	0.78308	0.977408	0.976874	0.977784	0.971198	0.982335	0.977251	0.970856	0.977367	0.978746	0.978819	0.976586	0.97776	0.944182	0.784025	0.979294	0.978084	0.966649	0.978043	0.978728	0.977828	0.977976	0.943149	0.973469	0.974843	0.976644	0.978813	0.967933	0.97501	0.973826	0.969514	0.983945
DYN273_Pallen_Berry	DYN_2013-098_Mshia_Wa_Komba	1	1	2	2	-1	0.977777	0.983577	0.969308	0.969211	0.967982	0.968767	0.976626	0.962874	0.964912	0.970842	0.972746	0.775431	0.973137	0.96121	0.972826	0.967968	0.979363	0.962417	0.967507	0.962613	0.969891	0.970014	0.968535	0.964766	0.922151	0.775184	0.96498	0.964808	0.967534	0.973141	0.962932	0.970772	0.963677	0.919843	-1	0.962885	0.961881	0.97021	0.959864	0.976968	0.960111	0.964594	0.952103
DYN104_Grande_Naine	DYN270_Paka	1	1	3	2	0.99987	0.967096	0.983571	0.961593	0.963056	0.96759	0.960742	0.963892	0.968182	0.968857	0.967459	0.965051	0.770517	0.965756	0.96715	0.967997	0.964644	-1	0.968815	0.962101	0.966593	0.969859	0.967156	0.963334	0.967412	0.919107	0.769194	0.969292	0.964855	0.957513	0.966946	0.967887	0.964364	0.968518	0.916152	0.964512	0.965519	0.966663	0.965413	0.957687	0.969225	0.961257	0.956461	0.951307
DYN270_Paka	DYN284_Pisang_Berlin_IDN074	1	1	2	2	0.98087	0.961762	0.983533	0.962711	-1	0.956355	0.969925	0.961596	0.954724	0.956541	0.961363	0.961749	0.766614	0.961624	0.953457	0.961098	0.97328	-1	0.953833	0.957482	0.954306	0.960491	0.963063	0.959203	0.958343	0.913866	0.763718	0.95459	0.956891	0.963649	0.96294	0.954253	0.962526	0.95415	0.912334	0.963699	0.956472	0.952204	0.960202	0.95621	0.963354	0.955196	0.9516	0.943102
DYN088_Figue_rose	DYN305_Pisang_Mas	1	1	3	2	0.965144	0.97075	0.983533	0.981186	0.982796	0.967657	0.96355	0.979454	0.962539	0.963248	0.964837	0.970247	0.766333	0.975845	0.961879	0.9757	-1	0.957342	0.961581	0.971696	0.962923	0.969912	0.970464	0.974219	0.965582	0.920617	0.76903	0.962025	0.964482	0.962643	0.972682	0.962178	0.986617	0.961574	0.918112	0.971867	0.965426	0.961517	0.972253	0.977256	0.974374	0.960731	0.966881	0.956882
DYN298_Pisang_Kelat	DYN314_Pisang_Rajah	1	1	3	3	0.994965	0.969052	0.983531	0.964544	0.969067	0.963801	0.969037	0.969767	0.963292	0.965111	0.97589	0.967175	0.974692	0.974433	0.963096	0.972632	0.969627	0.977333	0.962289	0.979637	0.964151	0.969793	0.970702	0.968323	0.963813	0.930508	0.976434	0.96264	0.968407	0.962141	0.972773	0.963295	0.968776	0.962997	0.929544	0.970469	0.963582	0.962126	0.968078	0.974383	0.971605	0.976712	0.961223	0.960236
DYN106_Gros_Michel	DYN_ITC1345_Pisang_Kra	1	1	3	2	0.995382	0.980663	0.983524	0.97067	0.971725	0.979188	0.968627	0.980785	0.972642	0.974748	0.972295	0.977042	0.780165	0.97711	0.972684	0.976926	0.971338	0.982701	0.972763	0.962885	0.973091	0.975736	0.976899	0.975983	0.974083	0.928023	0.781436	0.975249	0.972224	0.968331	0.976304	0.974724	0.979932	0.973562	0.926068	0.974471	0.972532	0.973179	0.977479	0.961689	0.974696	0.962344	0.970292	0.954478
DYN106_Gros_Michel	DYN_2013-098_Mshia_Wa_Komba	1	1	3	2	-1	0.973663	0.983519	0.961419	0.965984	0.978844	0.961255	0.973121	0.976879	0.977464	0.971811	0.974636	0.773842	0.971687	0.974725	0.975029	0.966954	0.984816	0.977445	0.963497	0.976296	0.975726	0.972575	0.97031	0.974277	0.922587	0.774009	0.980052	0.972868	0.957912	0.971655	0.976544	0.970978	0.977389	0.919399	0.967601	0.971311	0.976556	0.973138	0.959357	0.967641	0.963956	0.962308	0.94957
DYN106_Gros_Michel	DYN106_Gros_Michel	1	1	3	3	0.999851	0.975283	0.983518	0.965498	0.969389	0.981037	0.966819	0.978464	0.979105	0.97948	0.972855	0.979285	0.776438	0.975165	0.977292	0.977926	0.969895	0.984778	0.980362	0.96776	0.978662	0.978537	0.976053	0.972797	0.975294	0.923671	0.777496	0.982493	0.97455	0.963591	0.972857	0.979034	0.976231	0.980541	0.921492	0.971303	0.973209	0.979747	0.976179	0.9631	0.971121	0.965237	0.966208	0.953761
DYN104_Grande_Naine	DYN120_Hom	1	1	3	2	0.993545	0.976742	0.983489	0.969221	0.970022	0.966008	0.968236	0.983597	0.961695	0.963813	0.967368	0.970438	0.779632	0.975423	0.960698	0.974313	0.970597	0.978267	0.960771	0.973389	0.961765	0.968386	0.97254	0.968938	0.963361	0.925589	0.778514	0.96224	0.96389	0.965166	0.972236	0.961758	0.976508	0.961634	0.923258	0.975389	0.962317	0.960375	0.972216	0.966135	0.978202	0.963856	0.974331	0.962661
DYN104_Grande_Naine	DYN_ITC0568_Malaysian_Blood	1	1	3	2	0.990046	0.963682	0.983413	0.961373	0.965676	0.9568	0.965433	0.969817	0.956277	0.957644	0.973086	0.960882	0.766623	0.974472	0.954379	0.972654	0.970204	0.971612	0.954949	0.983106	0.956033	0.967745	0.967326	0.966909	0.956648	0.918429	0.766787	0.954408	0.962188	0.954826	0.968878	0.955104	0.966509	0.955699	0.916924	0.967664	0.956024	0.953561	0.967351	0.977623	0.972139	0.975649	0.958063	0.95612
DYN168_Lady_Finger	DYN298_Pisang_Kelat	1	1	3	3	0.994954	0.968733	0.983396	0.964809	0.969024	0.963604	0.969154	0.969756	0.96501	0.965766	0.975466	0.967025	0.976359	0.974043	0.963151	0.972649	0.969875	0.977327	0.963574	0.979762	0.964447	0.970087	0.971189	0.968254	0.965099	0.92996	0.978628	0.963005	0.969335	0.962112	0.972737	0.964158	0.969393	0.963573	0.928417	0.970452	0.964234	0.961266	0.968966	0.974708	0.971579	0.976623	0.96082	0.960262
DYN298_Pisang_Kelat	DYN348_2_Prata_Ana	1	1	3	3	0.994966	0.968017	0.983396	0.964427	0.968955	0.963209	0.969055	0.969715	0.963003	0.964744	0.975009	0.966618	0.976314	0.974006	0.961811	0.97192	0.969488	0.977258	0.961936	0.979601	0.962664	0.969408	0.969501	0.967509	0.963179	0.928819	0.977577	0.9622	0.967625	0.962131	0.971993	0.962846	0.968719	0.962634	0.927434	0.97045	0.962371	0.960913	0.967388	0.974227	0.971489	0.975769	0.960718	0.959942
DYN157_Koja	DYN297_Pisang_Kayu	1	1	3	3	0.983763	0.976127	0.983383	0.968354	0.973264	0.97614	0.970605	0.973299	0.978355	0.979019	0.985193	0.975698	0.770321	0.981	0.97479	0.982513	0.976599	0.981576	0.976501	0.987265	0.977922	0.983139	0.981438	0.977713	0.976282	0.932455	0.771939	0.978519	0.981124	0.962962	0.978766	0.975396	0.974316	0.97713	0.929247	0.973816	0.975656	0.976717	0.978583	0.982205	0.977256	0.984945	0.968142	0.961604
DYN106_Gros_Michel	DYN_ITC0822_Tonton_Kepa	1	1	3	2	0.996127	0.980426	0.983368	0.964248	0.968289	0.980793	0.963144	0.975562	0.983088	0.983125	0.977613	0.980095	0.779345	0.977428	0.98356	0.981135	0.969809	0.979168	0.985535	0.965036	0.983741	0.980612	0.982859	0.976883	0.982607	-1	0.780238	0.983644	0.979242	0.960059	0.977202	0.980134	0.975424	0.982742	0.986849	0.970145	0.982215	0.981985	0.983709	0.962052	0.971084	0.96629	0.968085	0.968925
DB_Calypso_2012_1164	DYN426_Yangambi_km5	1	1	4	3	0.995173	0.983793	0.983366	0.988851	0.978669	0.972854	0.978346	0.990231	0.965459	0.967517	0.970368	0.978918	0.7846	0.97894	0.964792	0.975412	0.973964	0.986451	0.965064	0.969603	0.965745	0.972232	0.9744	0.976312	0.969465	0.926201	0.786959	0.967387	0.967005	0.979887	0.976389	0.966616	0.982772	0.966277	0.926815	0.989154	0.96828	0.965209	0.97717	0.9661	0.981891	0.964019	0.97268	0.959467
DYN106_Gros_Michel	DYN204_Microcarpa	1	1	3	2	0.992316	0.972184	0.983361	0.963033	0.970105	0.969476	0.967449	0.974482	0.966566	0.96864	0.97528	0.9714	0.773607	0.976969	0.964825	0.975576	0.970799	0.975942	0.966161	0.974602	0.966978	0.971667	0.973906	0.970732	0.967113	0.9237	0.773606	0.967227	0.970631	0.959034	0.973342	0.965887	0.973926	0.965879	0.920849	0.970435	0.965362	0.964851	0.972771	0.972036	0.96979	0.972477	0.962307	0.949934
DYN106_Gros_Michel	DYN391_Thong_Det	1	1	3	2	0.992719	0.981483	0.983348	0.972206	0.973342	0.969342	0.971057	0.99108	0.961662	0.963457	0.964228	0.976275	0.778505	0.97967	0.961654	0.974102	0.970311	0.979677	0.960629	0.965629	0.961332	0.966895	0.972896	0.9724	0.963615	0.921188	0.780983	0.962637	0.961831	0.969776	0.972471	0.962674	0.982477	0.960856	0.921239	0.976465	0.961624	0.960207	0.974742	0.962808	0.976799	0.958445	0.970925	0.953216
DYN106_Gros_Michel	DYN190_Manang	1	1	3	2	0.994674	0.98353	0.983336	0.967284	0.972195	0.975727	0.969041	0.990342	0.970083	0.972371	0.97166	0.978484	0.777558	0.980237	0.969461	0.979548	0.971195	0.97803	0.970884	0.968726	0.970681	0.975374	0.979458	0.975121	0.970489	0.927339	0.778757	0.972923	0.972575	0.96546	0.976427	0.970542	0.981137	0.971189	0.924734	0.978075	0.970442	0.970716	0.979308	0.962337	0.977662	0.96226	-1	0.9557
DYN298_Pisang_Kelat	DYN_2013-098_Mshia_Wa_Komba	1	1	3	2	-1	0.966673	0.983333	0.961427	0.966233	0.961792	0.965492	0.966195	0.961406	0.963621	0.974292	0.964589	0.962272	0.971946	0.960182	0.970933	0.967495	0.977209	0.960564	0.976508	0.96081	0.968226	0.967737	0.965905	0.962253	0.927185	0.958859	0.960978	0.966797	0.957886	0.970755	0.961324	0.965872	0.961106	0.924496	0.967841	0.960996	0.959414	0.966111	0.971426	0.968267	0.97361	0.95806	0.955602
DYN157_Koja	DYN_2013-098_Mshia_Wa_Komba	1	1	3	2	-1	0.971212	0.983301	0.95878	0.964829	0.975954	0.959914	0.960531	0.977971	0.979429	0.978484	0.971753	0.772867	0.969756	0.974875	0.975302	0.967753	0.992747	0.977141	0.965889	0.97837	0.976538	0.971363	0.973181	0.978494	0.929467	0.772781	0.979867	0.976835	0.954516	0.972035	0.976952	0.963299	0.977521	0.92723	0.962099	0.975564	0.976735	0.97036	0.9637	0.964352	0.971785	0.9585	0.947107
DYN157_Koja	DYN271_Palang	1	1	3	3	0.987187	0.997407	0.983288	0.971693	0.974182	0.990366	0.972548	0.987787	0.987118	0.986847	0.983216	0.989334	0.774707	0.984185	0.984393	0.987548	0.976322	0.984066	0.986244	0.976247	0.986622	0.986907	0.98776	0.983263	0.985616	0.936632	0.778799	0.986211	0.98461	0.966713	0.984166	0.98502	0.981005	0.985535	0.932661	0.979969	0.98381	0.983924	0.986433	0.972522	0.978279	0.976355	0.975488	0.95813
DYN122_Hom_Thong_Mokho	DYN292_Pisang_Jaran	1	1	3	2	0.97471	0.968608	0.983284	0.973884	0.971886	0.964778	0.964277	0.973027	0.961774	0.962384	0.97011	0.967289	0.765754	0.973056	0.957454	0.973643	0.98467	0.963751	0.95872	0.986688	0.961121	0.970673	0.970297	0.967506	0.961787	0.919954	0.76849	0.959522	0.967659	0.957495	0.96921	0.957449	0.975188	0.958146	0.916618	0.971331	0.957743	0.957157	0.967648	-1	0.974717	0.975559	0.959386	0.958108
DYN279_Pisang_Ambon	DYN_ITC1704_Kole	1	1	3	2	0.979332	0.970839	0.983254	0.967349	0.983788	0.961131	0.974974	0.977157	0.958402	0.95908	0.974306	0.969962	0.769751	0.977663	0.956042	0.972568	0.977479	0.969431	0.956221	0.980306	0.958143	0.969148	0.969746	0.969303	0.959797	0.919546	0.77008	0.957648	0.962376	0.961407	0.972314	0.95646	0.97281	0.957162	0.918103	0.971652	0.957947	0.955519	0.969274	0.976938	0.971181	0.975113	0.960498	0.951055
DYN106_Gros_Michel	DYN148_Khai_Nai_on	1	1	3	2	0.994453	0.98807	0.983236	0.971799	0.972066	0.971945	0.974328	-1	0.963401	0.965293	0.966851	0.980685	0.778775	0.98467	0.962872	0.980259	0.970741	0.978146	0.963113	0.971974	0.963503	0.972059	0.976649	0.974649	0.964327	0.922511	0.781452	0.965597	0.965379	0.969433	0.975625	0.963801	0.987027	0.964333	0.92061	0.981382	0.962929	0.96342	0.979099	0.965758	0.979335	0.962133	0.976892	0.957089
DYN297_Pisang_Kayu	DYN305_Pisang_Mas	1	1	3	2	0.966409	0.966866	0.983227	0.973524	0.981049	0.967415	0.960474	0.966005	0.967013	0.968204	0.974381	0.970071	0.759792	0.973325	0.96379	0.977233	-1	0.958377	0.964975	0.983323	0.967413	0.974497	0.971716	0.971778	0.969952	0.922635	0.761939	0.965219	0.971627	0.954469	0.973111	0.963292	0.978631	0.964747	0.917789	0.967259	0.966377	0.964669	0.97016	0.990563	0.969866	0.972973	0.960981	0.95876
DB_Calypso_2012_1164	DYN270_Paka	1	1	4	2	0.999863	0.974733	0.983226	0.965802	0.968148	0.973024	0.966128	0.973977	0.970638	0.971343	0.970264	0.972242	0.775977	0.971214	0.969518	0.97156	0.964842	-1	0.970149	0.961263	0.969211	0.971151	0.971492	0.969624	0.970792	0.92278	0.775116	0.971873	0.966573	0.965425	0.972226	0.970904	0.970678	0.970451	0.920729	0.969976	0.968827	0.968861	0.972175	0.957504	0.970163	0.963031	0.96284	0.948731
DB_Calypso_2012_1164	DYN-MPa2	1	1	4	2	0.998291	0.98005	0.983221	0.96989	0.970903	0.974651	0.969133	0.983409	0.969815	0.97154	0.971786	0.977454	0.778213	0.976587	0.969704	0.97648	0.967831	0.99323	0.970322	0.964717	0.970161	0.972352	0.977502	0.971501	0.970705	0.925382	0.776558	0.972986	0.970338	0.966849	0.976235	0.971474	0.978744	0.969846	0.922368	0.976408	0.970157	0.970134	0.977258	0.959796	0.977391	0.963924	0.979626	0.95302
DYN_2013-098_Mshia_Wa_Komba	DYN_ITC0063_Pisang_Tongat	1	1	2	2	-1	0.971228	0.983185	0.959184	0.960933	0.975363	0.952801	0.96161	0.971861	0.974766	0.972193	0.967817	0.764962	0.967494	0.971063	0.971528	0.968171	0.972897	0.972334	0.96519	0.972455	0.972953	0.972272	0.966509	0.972791	0.924834	0.764409	0.974527	0.972966	0.952528	0.971272	0.973398	0.965665	0.972031	0.91849	0.964294	0.970287	0.971557	0.968355	0.958256	0.965623	0.959843	0.958435	0.949958
DYN148_Khai_Nai_on	DYN_2013-098_Mshia_Wa_Komba	1	1	2	2	-1	0.986401	0.983178	0.967667	0.968606	0.969657	0.968715	-1	0.961083	0.963196	0.965736	0.975972	0.776239	0.981147	0.96021	0.977304	0.96774	0.978113	0.960099	0.967667	0.961043	0.969169	0.973101	0.972097	0.963231	0.92142	0.778025	0.963068	0.963617	0.963701	0.974363	0.961217	0.981724	0.961073	0.918516	0.977625	0.960958	0.960126	0.976001	0.961982	0.975796	0.960809	0.972945	0.952864
DYN114_Heva	DYN314_Pisang_Rajah	1	1	2	3	0.994526	0.977734	0.983137	0.963698	0.96661	0.975018	0.965654	0.979315	0.972072	0.972669	0.978143	0.977394	0.941267	-1	0.972922	0.986815	0.968228	0.976764	0.972055	0.971576	0.972506	0.980815	0.978968	0.986281	0.971614	0.931215	0.951043	0.973833	0.971389	0.959636	0.98856	0.973521	0.974518	0.970833	0.931435	0.970685	0.971451	0.970935	0.977119	0.965549	0.973332	0.969035	0.968257	0.956788
DYN114_Heva	DYN348_2_Prata_Ana	1	1	2	3	0.994534	0.977058	0.983121	0.963736	0.966635	0.974409	0.965745	0.979401	0.971468	0.972003	0.977677	0.976791	0.962785	-1	0.971522	0.985753	0.96827	0.976793	0.971417	0.971561	0.97068	0.980099	0.978222	0.985788	0.971051	0.930073	0.969847	0.973045	0.970582	0.95976	0.987752	0.972771	0.974583	0.970124	0.929843	0.970774	0.97011	0.969411	0.976443	0.965522	0.97332	0.96846	0.968052	0.956942
DYN-F1-050	DYN279_Pisang_Ambon	1	1	2	3	0.98778	0.987911	0.983117	0.974003	0.974181	0.983761	0.971911	0.983388	0.978109	0.980551	0.985058	0.982438	0.777255	0.983883	0.977494	0.984837	0.974931	0.979728	0.978495	0.969898	0.977663	0.984239	0.985821	0.984491	0.980315	0.931233	0.778995	0.979786	0.980198	0.974323	0.984751	0.979705	0.979656	0.978171	0.927929	0.979554	0.978375	0.976555	0.98224	0.9668	0.978892	0.970339	0.971182	0.955092
DYN114_Heva	DYN168_Lady_Finger	1	1	2	3	0.994513	0.977972	0.983108	0.964238	0.966778	0.974615	0.966036	0.979634	0.973428	0.973249	0.978146	0.977045	0.960958	-1	0.972738	0.986635	0.968804	0.976926	0.973052	0.972085	0.972781	0.980925	0.980305	0.986682	0.973208	0.931508	0.97177	0.973864	0.972461	0.959928	0.988669	0.973938	0.975102	0.971103	0.930855	0.970968	0.972314	0.969569	0.978183	0.966372	0.973683	0.969683	0.968155	0.957387
DYN309_Pisang_Papan	DYN_ITC0946_Merik	1	1	3	3	0.975623	0.982086	0.983108	0.970822	0.989421	0.974577	0.986078	0.973221	0.977552	0.978944	0.980437	0.978058	0.768906	0.978884	0.974006	0.984701	0.985089	0.968751	0.975869	0.979731	0.976521	0.982869	0.983143	0.980977	0.978281	0.934242	0.770843	0.975802	0.981214	0.968369	0.982436	0.973971	0.975731	0.975297	0.93008	0.973129	0.9779	0.972919	0.980962	0.980796	0.97135	0.979908	0.965264	0.954289
DYN106_Gros_Michel	DYN_ITC0568_Malaysian_Blood	1	1	3	2	0.990049	0.968872	0.983085	0.963117	0.96952	0.959611	0.969267	0.97835	0.957584	0.959202	0.974431	0.96573	0.769567	0.978192	0.95506	0.974513	0.969594	0.97237	0.955634	0.981349	0.957102	0.967724	0.970311	0.969678	0.957501	0.919414	0.770782	0.955765	0.962728	0.95886	0.970698	0.956012	0.971425	0.956435	0.918012	0.972322	0.956577	0.954543	0.972233	0.976203	0.972892	0.974768	0.961268	0.951864
DYN104_Grande_Naine	DYN153_Kingala_1	1	1	3	3	0.997276	0.97535	0.983084	0.970398	0.970048	0.969024	0.967592	0.978463	0.963994	0.966111	0.968697	0.972148	0.957801	0.972978	0.962766	0.97215	0.971015	0.98265	0.964282	0.968174	0.964975	0.96899	0.971416	0.968677	0.965747	0.927435	0.967334	0.966023	0.966537	0.965574	0.970154	0.963892	0.973623	0.964918	0.924582	0.976548	0.963733	0.964172	0.969346	0.963888	0.982324	0.963551	0.965938	0.962479
DYN261_Pa_Patthalong	DYN270_Paka	1	1	2	2	0.979427	0.958782	0.98302	0.963069	0.965851	0.956367	0.955386	0.955908	0.954276	0.955519	0.955148	0.955903	0.766486	0.958247	0.951757	0.956781	0.970195	-1	0.951514	0.952386	0.953747	0.957128	0.957929	0.954733	0.956771	0.912628	0.765083	0.953065	0.955021	0.9572	0.95737	0.952426	0.959046	0.951999	0.912132	0.958284	0.953974	0.951117	0.958133	0.957255	0.959237	0.949273	0.949936	0.940526
DYN106_Gros_Michel	DYN293_Pisang_Jari_Buaya_BS312	1	1	3	2	0.997409	0.979246	0.983011	0.965911	0.969432	0.978826	0.965462	0.977552	0.975355	0.976127	0.974279	0.976616	0.780819	0.975522	0.97494	0.976153	0.969551	0.97983	0.975334	0.969843	0.97505	0.976996	0.976564	0.973295	0.974562	0.94295	0.781579	0.976879	0.975747	0.962054	0.975058	0.976261	0.976107	0.975813	0.940242	0.970706	0.9721	0.974531	0.977036	0.966655	0.971584	0.972124	0.96665	0.982475
DYN135_Intokatoke	DYN279_Pisang_Ambon	1	1	3	3	0.98665	0.983713	0.983001	0.966447	0.971101	0.977798	0.966912	0.97908	0.979229	0.979917	0.986221	0.980359	0.77146	0.983652	0.974773	0.984136	0.974982	0.97397	0.978006	0.984054	0.978216	0.983222	0.982217	0.979696	0.977095	0.932359	0.773792	0.977542	0.98184	0.957368	0.980212	0.975855	0.97577	0.977275	0.929662	0.973362	0.975059	0.975471	0.979293	0.978745	0.973716	0.984834	0.966455	0.954829
DYN121_Hom_Sakhon_Nakhon	DYN279_Pisang_Ambon	1	1	3	3	0.987499	0.981462	0.982998	0.973425	0.975454	0.975305	0.97553	0.986746	0.973971	0.975185	0.981903	0.979359	0.778004	0.987234	0.971887	0.982441	0.976621	0.978308	0.974155	0.981024	0.972998	0.981861	0.98073	0.979653	0.974319	0.927776	0.779433	0.974628	0.976299	0.969782	0.981689	0.973036	0.979577	0.973875	0.926666	0.982409	0.972865	0.972009	0.977827	0.975036	0.983505	0.976133	0.97023	0.959919
DYN122_Hom_Thong_Mokho	DYN207_Mnalouki	1	1	3	3	0.99278	0.981607	0.982947	0.969244	0.969865	0.982769	0.963994	0.975983	0.978594	0.980058	0.977153	0.977591	0.918163	0.977284	0.979775	0.978138	0.97241	0.977303	0.979318	0.968751	0.978339	0.979778	0.979967	0.97679	0.977309	0.934071	0.924636	0.980203	0.976158	0.963282	0.981073	0.980862	0.975577	0.977949	0.931974	0.975747	0.977784	0.978509	0.977255	0.963674	0.976544	0.96748	0.967872	0.961361
DYN-F1-048	DYN279_Pisang_Ambon	1	1	2	3	0.987474	0.988106	0.982943	0.973958	0.972925	0.983924	0.971928	0.983816	0.978103	0.980545	0.985034	0.982756	0.777726	0.984001	0.977541	0.984784	0.9739	0.979761	0.978485	0.969832	0.977688	0.98425	0.985723	0.983816	0.97959	0.931084	0.779535	0.979839	0.980251	0.969998	0.983923	0.979802	0.979453	0.978168	0.927977	0.979472	0.977712	0.976566	0.982229	0.966711	0.979585	0.970572	0.971629	0.955249
DYN242_Niyarma_Yik	DYN348_2_Prata_Ana	1	1	2	3	0.993883	0.977386	0.982918	0.959428	0.963015	0.97746	0.95636	0.968742	0.977548	0.978552	0.980229	0.980562	0.956653	0.982662	0.975956	-1	0.969714	0.974046	0.978025	0.961725	0.977596	0.985708	0.978437	0.982677	0.975616	0.933322	0.964246	0.979802	0.976569	0.952031	0.978603	0.97629	0.970139	0.978032	0.927743	0.963455	0.975943	0.977636	0.97755	0.960794	0.965523	0.965662	0.962478	0.949891
DYN168_Lady_Finger	DYN242_Niyarma_Yik	1	1	3	2	0.993855	0.977509	0.982906	0.959495	0.963208	0.978381	0.956702	0.968816	0.978638	0.979029	0.981419	0.981532	0.954873	0.982708	0.977785	-1	0.96976	0.974098	0.980292	0.962113	0.978979	0.985755	0.979773	0.982812	0.977026	0.934055	0.966205	0.981252	0.977587	0.951999	0.978613	0.977967	0.970413	0.979571	0.928678	0.96345	0.977391	0.978552	0.978464	0.961206	0.965752	0.966046	0.962544	0.950146
DYN122_Hom_Thong_Mokho	DYN261_Pa_Patthalong	1	1	3	2	0.975962	0.973131	0.982898	0.974887	0.975239	0.966414	0.964007	0.974969	0.962718	0.963543	0.961442	0.967445	0.77197	0.971639	0.959002	0.969974	0.9847	0.969398	0.959843	0.96792	0.962758	0.967112	0.969255	0.968137	0.964697	0.920805	0.775328	0.961327	0.964015	0.967417	0.969121	0.959806	0.975235	0.958779	0.919054	0.974363	0.961063	0.959176	0.969043	0.969393	0.97603	0.958754	0.96381	0.957252
DB_Calypso_2012_1164	DYN-PP2	1	1	4	2	0.988541	0.97514	0.982888	0.97116	0.972167	0.964736	0.971435	0.984262	0.95961	0.961397	0.968673	0.971263	0.775371	0.978552	0.95788	0.97349	0.971925	0.975603	0.95786	0.985811	0.959004	0.967026	0.973156	0.970246	0.961513	0.930904	0.776025	0.958795	0.962404	0.968316	0.974498	0.958684	0.978165	0.958691	0.929982	0.979584	0.95967	0.957836	0.973636	0.972269	0.979735	0.968745	0.967863	0.980932
DYN106_Gros_Michel	DYN423_Wompa	1	1	3	2	0.995316	0.978543	0.982877	0.965336	0.968981	0.977067	0.965242	0.976236	0.977325	0.977177	0.976053	0.976958	0.780061	0.979814	0.980765	0.979138	0.969205	0.978912	0.977997	0.965755	0.976238	0.977652	0.977573	0.980061	0.976634	0.988848	0.78109	0.978422	0.97416	0.962852	0.978482	0.979068	0.974938	0.975688	-1	0.971365	0.980544	0.975874	0.982383	0.962181	0.970807	0.965683	0.968264	0.969442
DYN304_Pisang_Madu	DYN314_Pisang_Rajah	1	1	2	3	0.993804	0.970199	0.982871	0.965161	0.967045	0.966146	0.962714	0.96964	0.964371	0.9657	0.966818	0.967528	0.94331	0.971784	0.963635	0.9705	0.97013	0.976374	0.963762	0.971885	0.965451	0.969327	0.96997	0.966579	0.965994	0.941332	0.950267	0.964138	0.965852	0.961139	0.970599	0.963242	0.969096	0.96434	0.940567	0.96895	0.964841	0.963641	0.96792	0.965138	0.973104	0.963435	0.962729	-1
DYN242_Niyarma_Yik	DYN314_Pisang_Rajah	1	1	2	3	0.993873	0.977311	0.982866	0.959283	0.962925	0.978595	0.95619	0.968585	0.978808	0.979879	0.980831	0.98113	0.935118	0.982488	0.977916	-1	0.969596	0.97394	0.979281	0.961651	0.979495	0.9866	0.978831	0.982589	0.976624	0.934011	0.945495	0.980659	0.977119	0.951806	0.978767	0.977399	0.970008	0.979142	0.928595	0.9633	0.977872	0.979545	0.977689	0.96072	0.965443	0.965674	0.962338	0.94966
DYN271_Palang	DYN309_Pisang_Papan	1	1	3	3	0.973506	0.9965	0.982818	0.97863	0.992642	0.980214	0.991497	0.991635	0.976076	0.975668	0.975168	0.989066	0.774348	0.985375	0.973643	0.985983	0.988382	0.968711	0.974769	0.973602	0.975858	0.981091	0.986302	0.983157	0.976942	0.931918	0.776775	0.974574	0.976714	0.978543	0.984456	0.973798	0.986074	0.973969	0.928347	0.985002	0.976078	0.972045	0.984779	0.972252	0.979168	0.971066	0.974177	0.959218
DYN168_Lady_Finger	DYN304_Pisang_Madu	1	1	3	2	0.993789	0.970005	0.982796	0.965553	0.967203	0.965974	0.963141	0.969799	0.965574	0.966481	0.966711	0.967464	0.962648	0.971577	0.963764	0.970541	0.970471	0.976507	0.964903	0.972291	0.965926	0.96962	0.970522	0.966714	0.967184	0.941627	0.970626	0.964653	0.966527	0.961242	0.970605	0.963902	0.969816	0.965118	0.939589	0.969011	0.965667	0.963012	0.96862	0.965736	0.973325	0.963699	0.962508	-1
DYN106_Gros_Michel	DYN160_Kumburgh	1	1	3	2	0.995854	0.980705	0.982785	0.960926	0.965782	0.983483	0.960668	0.970825	0.979875	0.981731	-1	0.981958	0.771002	0.978055	0.979114	0.986058	0.967734	0.977897	0.981793	0.969583	0.978147	0.985316	0.983341	0.976726	0.978334	0.931549	0.768311	0.98269	0.979217	0.955553	0.981635	0.979634	0.972834	0.980925	0.925441	0.970322	0.978048	0.979573	0.98354	0.963465	0.97043	0.974334	0.965058	0.948546
DYN104_Grande_Naine	DYN_ITC0786_Katual_no2	1	1	3	2	0.994955	0.977072	0.982785	0.957452	0.960286	0.981876	0.947801	0.957057	0.986669	0.988791	0.977478	0.972153	0.761577	0.968653	0.981514	0.976476	0.969312	0.974213	0.98366	0.95725	0.985478	0.980485	0.981382	0.975791	-1	0.932041	0.760681	0.984702	0.982023	0.946047	0.978366	0.982262	0.963065	0.983172	0.924622	0.959159	0.982809	0.981191	0.977177	0.955527	0.964706	0.963949	0.957626	0.947871
DYN304_Pisang_Madu	DYN348_2_Prata_Ana	1	1	2	3	0.99381	0.969252	0.982781	0.965184	0.966987	0.965571	0.962791	0.969714	0.964064	0.965328	0.966002	0.966993	0.964412	0.971481	0.962606	0.969812	0.970084	0.976387	0.96338	0.971885	0.964218	0.968933	0.968851	0.965895	0.965424	0.940077	0.968668	0.963685	0.965089	0.961267	0.96989	0.962779	0.969153	0.963937	0.938887	0.969016	0.963873	0.962648	0.967303	0.965041	0.973083	0.962589	0.962375	-1
DYN271_Palang	DYN305_Pisang_Mas	1	1	3	2	0.966834	0.993193	0.98278	0.97824	0.981934	0.978316	0.961338	0.982197	0.972858	0.972812	0.968516	0.98399	0.766184	0.976249	0.969257	0.982607	-1	0.958445	0.970922	0.967742	0.973093	0.977683	0.980214	0.977488	0.975342	0.927616	0.768985	0.971307	0.973385	0.957536	0.977546	0.969727	0.987688	0.969777	0.922435	0.974026	0.971303	0.969149	0.979714	0.971932	0.974008	0.964165	0.968898	0.954207
DYN106_Gros_Michel	DYN426_Yangambi_km5	1	1	3	3	0.995201	0.981443	0.982734	0.987641	0.97714	0.970828	0.976562	0.989476	0.963509	0.965659	0.969007	0.97719	0.783004	0.977544	0.962855	0.973422	0.972755	0.985275	0.963751	0.968672	0.963638	0.970481	0.972237	0.974084	0.967377	0.924182	0.78535	0.965547	0.965014	0.977151	0.973584	0.964123	0.981663	0.964819	0.924195	0.988467	0.966181	0.963706	0.975241	0.964904	0.979758	0.96163	0.970395	0.958076
DYN104_Grande_Naine	DYN112_Guyod	1	1	3	2	0.992904	0.976376	0.982704	0.956555	0.958359	0.981972	0.949804	0.957628	0.982348	0.983538	0.979535	0.973143	0.760429	0.970775	0.980443	0.977745	0.967453	0.96977	0.984242	0.961553	0.982554	0.982123	0.980549	0.973983	0.983041	0.930207	0.761046	0.983105	-1	0.94533	0.975962	0.982463	0.964283	0.981893	0.922699	0.959232	0.979106	0.980047	0.975271	0.95953	0.96569	0.966802	0.959366	0.94727
DYN179_Luba	DYN279_Pisang_Ambon	1	1	3	3	0.986137	0.987242	0.982675	0.966734	0.968888	0.981354	0.964142	0.97746	0.983276	0.984075	0.986445	0.981525	0.930916	0.982861	0.979887	0.986314	0.972649	0.974124	0.982523	0.9704	0.981018	0.98635	0.98724	0.983637	0.983485	0.937646	0.93241	0.982512	0.984017	0.957953	0.983942	0.981296	0.975821	0.980834	0.934618	0.974334	0.979941	0.978301	0.984909	0.966779	0.973102	0.973574	0.969383	0.956972
DYN314_Pisang_Rajah	DYN391_Thong_Det	1	1	3	2	0.992718	0.979367	0.982661	0.970805	0.971535	0.967809	0.968587	0.98297	0.960686	0.96214	0.963834	0.972494	0.946605	0.975787	0.961629	0.971619	0.969087	0.980248	0.95922	0.962245	0.961628	0.964838	0.972136	0.971587	0.963629	0.92491	0.956672	0.961811	0.961713	0.966323	0.970908	0.961906	0.978417	0.960549	0.926549	0.9723	0.962814	0.960777	0.972634	0.961786	0.973517	0.958964	0.969161	0.954175
DYN121_Hom_Sakhon_Nakhon	DYN309_Pisang_Papan	1	1	3	3	0.974895	0.975852	0.982642	0.978335	0.993847	0.969725	0.992964	0.982869	0.968133	0.968852	0.975967	0.975341	0.776268	0.982028	0.9665	0.979112	0.987547	0.971625	0.967195	0.981257	0.968591	0.976563	0.976331	0.977369	0.970231	0.925987	0.777434	0.967216	0.970303	0.981788	0.978735	0.966964	0.981398	0.968372	0.925098	0.98285	0.971028	0.966873	0.974184	0.979656	0.981174	0.97277	0.968627	0.961273
DYN067_Dibit	DYN_2013-098_Mshia_Wa_Komba	1	1	2	2	-1	0.977666	0.982637	0.956568	0.961104	0.978232	0.953192	0.965928	0.978558	0.978548	0.977087	0.973487	0.765825	0.972473	0.977097	0.979245	0.964924	0.97573	0.977933	0.957976	0.977894	0.978306	0.979149	0.974806	0.979101	0.928804	0.767123	0.979714	0.977024	0.950409	0.97612	0.975921	0.964983	0.976884	0.924453	0.961555	0.979908	0.976231	-1	0.953899	0.963059	0.961865	0.961934	0.94353
DYN168_Lady_Finger	DYN391_Thong_Det	1	1	3	2	0.992703	0.979305	0.982629	0.971274	0.971616	0.967459	0.968962	0.983316	0.962249	0.963065	0.963611	0.972235	0.966219	0.975562	0.961578	0.971882	0.969537	0.980407	0.960535	0.962779	0.962278	0.965372	0.973189	0.971866	0.965229	0.925027	0.977397	0.962233	0.962847	0.966678	0.971092	0.962618	0.978936	0.961174	0.925843	0.972603	0.963858	0.959715	0.973796	0.962532	0.973924	0.959427	0.96887	0.954775
DYN104_Grande_Naine	DYN443_Gwanhour	1	1	3	2	0.991943	0.976771	0.982605	0.957696	0.960151	0.980139	0.950915	0.962005	0.978363	0.980555	0.981179	0.975996	0.760994	0.977038	0.978363	0.985108	0.968786	0.971078	0.980124	0.962492	0.977742	-1	0.978935	0.97793	0.977507	0.928553	0.761508	0.980494	0.978302	0.94758	0.978474	0.979942	0.967064	0.978915	0.922007	0.961651	0.975438	0.977446	0.975667	0.959195	0.965516	0.964994	0.958143	0.94708
DYN027_Bebek	DYN168_Lady_Finger	1	1	2	3	0.993588	0.979171	0.982587	0.959329	0.964414	0.982204	0.956198	0.966441	0.982061	0.982766	0.980156	0.975298	0.955811	0.975693	0.980319	0.979484	0.9658	0.974927	0.982388	0.961361	0.981691	0.979471	-1	0.975306	0.981711	0.935311	0.965228	0.983312	0.980111	0.951999	0.979676	0.982634	0.968097	0.98226	0.927493	0.963568	0.978399	0.979351	0.980204	0.957515	0.970016	0.964563	0.963973	0.950737
DYN348_2_Prata_Ana	DYN391_Thong_Det	1	1	3	2	0.992724	0.978408	0.982568	0.970796	0.971481	0.967258	0.968666	0.983038	0.960369	0.961776	0.963094	0.971973	0.968055	0.975476	0.960354	0.970926	0.969003	0.980273	0.958874	0.962259	0.960124	0.964453	0.971028	0.97088	0.963031	0.923556	0.975426	0.961351	0.960952	0.966461	0.970203	0.961439	0.978446	0.960149	0.924835	0.972365	0.961596	0.959549	0.97198	0.961742	0.973525	0.958148	0.968785	0.954314
DYN027_Bebek	DYN348_2_Prata_Ana	1	1	2	3	0.993608	0.979102	0.98255	0.959261	0.964366	0.981299	0.956173	0.966408	0.981651	0.982426	0.979362	0.974426	0.957752	0.975695	0.979403	0.979398	0.965709	0.974942	0.981232	0.961249	0.981455	0.979409	-1	0.975223	0.981342	0.934291	0.963589	0.982135	0.979975	0.952039	0.979645	0.981486	0.967833	0.98059	0.927459	0.963572	0.97814	0.978483	0.980046	0.957425	0.969954	0.96444	0.963977	0.950749
DYN-110-1	DYN104_Grande_Naine	1	1	2	3	0.991704	0.977831	0.982533	0.972179	0.97358	0.966645	0.971599	0.983356	0.961709	0.963814	0.968145	0.971451	0.774625	0.975841	0.961323	0.973355	0.972416	0.97783	0.960746	0.969835	0.962125	0.969555	0.971425	0.972675	0.965019	0.923464	0.774711	0.963528	0.964451	0.982013	0.974248	0.962132	0.977593	0.962208	0.919674	0.980438	0.962908	0.961831	0.972906	0.962066	0.982366	0.959008	0.979843	0.958683
DYN027_Bebek	DYN314_Pisang_Rajah	1	1	2	3	0.993605	0.979072	0.982504	0.959108	0.964263	0.982225	0.955972	0.966219	0.982915	0.983594	0.979803	0.975008	0.936242	0.975573	0.981438	0.979755	0.965604	0.974845	0.982303	0.961127	0.98344	0.980247	-1	0.975159	0.982243	0.93493	0.944831	0.982936	0.980452	0.951783	0.97985	0.982608	0.967666	0.981562	0.928158	0.963398	0.980148	0.980398	0.980138	0.957328	0.96984	0.964498	0.963842	0.950512
DYN297_Pisang_Kayu	DYN309_Pisang_Papan	1	1	3	3	0.972338	0.9765	0.982488	0.975784	0.99397	0.970456	0.993217	0.981462	0.969979	0.970642	0.978319	0.975369	0.771189	0.981497	0.96725	0.980071	0.988296	0.967888	0.968529	0.987406	0.96976	0.976805	0.977808	0.97591	0.970955	0.926183	0.772838	0.968504	0.973536	0.9759	0.9794	0.967012	0.981303	0.968497	0.92372	0.980863	0.971276	0.967224	0.976543	0.986613	0.978617	0.977963	0.967957	0.962397
DYN104_Grande_Naine	DYN359_Safet_Velchi	1	1	3	2	0.996171	0.972399	0.982478	0.96692	0.96811	0.965971	0.966286	0.974423	0.962386	0.964091	0.967955	0.968759	-1	0.971013	0.961243	0.970245	0.968755	0.980996	0.962363	0.966572	0.962352	0.969494	0.969092	0.965441	0.963766	0.926657	0.966674	0.963228	0.964557	0.963338	0.969157	0.962747	0.971294	0.963774	0.924232	0.973123	0.961132	0.961963	0.967564	0.963328	0.97812	0.963886	0.964619	0.962134
DYN067_Dibit	DYN279_Pisang_Ambon	1	1	2	3	0.982183	0.986232	0.98243	0.964155	0.96777	0.978623	0.963953	0.981892	0.978139	0.978539	0.983622	0.981641	0.766639	0.983748	0.976828	0.983971	0.970365	0.970587	0.97897	0.969369	0.977642	0.983294	0.986481	0.978943	0.978589	0.93061	0.769325	0.978698	0.979436	0.957162	0.981224	0.97595	0.975128	0.977349	0.926871	0.972462	0.979494	0.975128	-1	0.964526	0.970935	0.967573	0.966117	0.950458
DYN-Borli1	DYN279_Pisang_Ambon	1	1	2	3	0.983593	0.982003	0.982421	0.972835	0.972269	0.975013	0.968	0.981121	0.971208	0.973247	0.97763	0.976049	0.77461	0.980111	0.970092	0.978658	0.974815	0.974376	0.970723	0.970192	0.970694	0.977187	0.97942	0.976671	0.973043	0.927233	0.775947	0.97186	0.973588	0.966437	0.978776	0.971324	0.978423	0.970645	0.923745	0.976339	0.971119	0.969317	0.976491	0.968009	0.982877	0.967445	0.968925	0.955318
DYN279_Pisang_Ambon	DYN286_Pisang_Ceylan	1	1	3	3	0.988409	0.979132	0.982415	0.970439	0.973407	0.969605	0.974824	0.986034	0.966842	0.968068	0.977881	0.976642	0.963006	0.98429	0.9646	0.977728	0.973071	0.977826	0.96573	0.979072	0.966873	0.974572	0.977769	0.97344	0.965153	0.928111	0.974855	0.967232	0.969416	0.965371	0.975841	0.964505	0.978048	0.966731	0.92659	0.980195	0.964007	0.964946	0.973971	0.974224	0.981746	0.972999	0.968567	0.960952
DYN135_Intokatoke	DYN_2013-098_Mshia_Wa_Komba	1	1	3	2	-1	0.971483	0.98241	0.956695	0.962446	0.975972	0.957088	0.959406	0.979073	0.980365	0.982162	0.970832	0.770309	0.970605	0.975187	0.97607	0.967655	0.978293	0.977724	0.972312	0.979558	0.977705	0.97349	0.973557	0.97789	0.930936	0.769801	0.979152	0.981821	0.948975	0.973553	0.976804	0.962774	0.978215	0.927587	0.960659	0.975911	0.977043	0.970619	0.970666	0.96271	0.980115	0.957021	0.946677
DYN279_Pisang_Ambon	DYN_ITC1031_Veinte_Cohol	1	1	3	2	0.98614	0.984953	0.982383	0.968409	0.97115	0.978505	0.962746	0.97636	0.977574	0.979092	0.984744	0.976423	0.769847	0.980364	0.979337	0.983373	0.976583	0.973517	0.977222	0.96658	0.977073	0.982483	0.983059	0.986737	0.9824	0.931995	0.772469	0.977639	0.979261	0.958757	0.984308	0.978293	0.976742	0.976216	0.933586	0.970538	0.982131	0.97544	0.98318	0.964698	0.971884	0.969655	0.967326	0.950534
DYN168_Lady_Finger	DYN190_Manang	1	1	3	2	0.994667	0.980434	0.982347	0.965133	0.96925	0.973956	0.965008	0.980081	0.971245	0.972496	0.971093	0.973585	0.96462	0.976024	0.969851	0.975422	0.97	0.978024	0.971146	0.967476	0.971949	0.972768	0.977075	0.972775	0.972541	0.931655	0.973317	0.972771	0.973295	0.961472	0.974586	0.970768	0.975008	0.970684	0.928856	0.972106	0.971824	0.969663	0.976446	0.961536	0.973502	0.963028	-1	0.957185
DYN190_Manang	DYN314_Pisang_Rajah	1	1	2	3	0.994681	0.980212	0.982342	0.964647	0.969134	0.97465	0.964636	0.97969	0.970182	0.972055	0.97112	0.97388	0.945016	0.976077	0.970165	0.975063	0.969484	0.977853	0.970191	0.966919	0.971717	0.972633	0.975661	0.972162	0.971282	0.931411	0.952635	0.972245	0.972012	0.961102	0.97427	0.970522	0.974456	0.970464	0.929168	0.971768	0.971099	0.97113	0.975026	0.960765	0.973082	0.962413	-1	0.956567
DYN-MPa2	DYN106_Gros_Michel	1	1	2	3	0.998309	0.977359	0.982339	0.965804	0.967953	0.972049	0.965179	0.981691	0.967775	0.969434	0.969989	0.975104	0.775601	0.974451	0.967813	0.974767	0.966017	0.991105	0.968776	0.963376	0.967865	0.971075	0.974991	0.967828	0.967951	0.922845	0.774065	0.970937	0.968261	0.962001	0.973271	0.968756	0.977253	0.968094	0.918892	0.97359	0.967445	0.968368	0.975218	0.958163	0.973652	0.961591	0.976995	0.95082
DYN207_Mnalouki	DYN261_Pa_Patthalong	1	1	3	2	0.97849	0.970414	0.982333	0.969483	0.969085	0.965077	0.95967	0.962541	0.966497	0.968075	0.961759	0.965079	0.914857	0.967441	0.964617	0.970821	0.979849	0.971346	0.963582	0.959337	0.966816	0.970084	0.969597	0.970107	0.969115	0.928738	0.921195	0.963564	0.966733	0.960423	0.968286	0.965574	0.969268	0.96371	0.928045	0.963122	0.967948	0.964259	0.970162	0.963468	0.965711	0.959153	0.960608	0.951613
DYN286_Pisang_Ceylan	DYN314_Pisang_Rajah	1	1	3	3	0.998291	0.97381	0.982317	0.96562	0.96827	0.970451	0.968681	0.973105	0.967576	0.969081	0.97639	0.97309	0.976357	0.975367	0.966537	0.97504	0.96957	0.981978	0.967112	0.972044	0.969694	0.974028	0.973738	0.97082	0.967554	0.930485	0.987286	0.969361	0.969987	0.961511	0.973236	0.966821	0.970615	0.968126	0.929141	0.972766	0.96627	0.967245	0.970391	0.968074	0.976064	0.973329	0.964587	0.958606
DYN190_Manang	DYN348_2_Prata_Ana	1	1	2	3	0.994688	0.979624	0.982296	0.964665	0.969113	0.973708	0.96476	0.979819	0.96943	0.971281	0.970675	0.973412	0.966445	0.975949	0.96863	0.974524	0.969472	0.977897	0.969467	0.966967	0.969768	0.97188	0.975007	0.971874	0.970389	0.930207	0.971358	0.971924	0.97147	0.96127	0.973781	0.969634	0.974549	0.969694	0.927877	0.97188	0.96966	0.969529	0.974685	0.960765	0.973111	0.961843	-1	0.956744
DYN121_Hom_Sakhon_Nakhon	DYN157_Koja	1	1	3	3	0.987305	0.976417	0.982283	0.971304	0.974091	0.976618	0.972869	0.974863	0.977465	0.97872	0.984887	0.97749	0.775432	0.981894	0.975272	0.98124	0.976701	0.985492	0.976863	0.981921	0.977209	0.982543	0.980896	0.979689	0.978069	0.93247	0.77751	0.977607	0.98077	0.969061	0.980731	0.975274	0.974614	0.976852	0.931869	0.977145	0.978124	0.976819	0.977295	0.976823	0.979276	0.979215	0.967671	0.959637
DYN_2013-098_Mshia_Wa_Komba	DYN_ITC0946_Merik	1	1	2	3	-1	0.974238	0.982208	0.956485	0.959898	0.978806	0.953354	0.957134	0.983157	0.983812	0.983069	0.972375	0.768566	0.968601	0.97953	0.977808	0.966677	0.977601	0.982503	0.966904	0.982313	0.980588	0.975877	0.974473	0.981392	0.932595	0.768825	0.983475	0.983546	0.947157	0.975315	0.980286	0.962387	0.980937	0.927387	0.95787	0.979127	0.978961	0.97306	0.965884	0.961135	0.977785	0.956372	0.944932
DYN304_Pisang_Madu	DYN_2013-098_Mshia_Wa_Komba	1	1	2	2	-1	0.967142	0.982205	0.961145	0.963335	0.963784	0.958304	0.965226	0.962335	0.964042	0.964717	0.964515	0.774249	0.968751	0.960767	0.968336	0.967289	0.975662	0.961894	0.968088	0.962223	0.967465	0.966606	0.963544	0.964067	0.937294	0.773147	0.962393	0.963912	0.955972	0.968018	0.961103	0.965466	0.962335	0.934682	0.965464	0.962086	0.961053	0.965348	0.961453	0.969059	0.95988	0.958492	-1
DYN270_Paka	DYN297_Pisang_Kayu	1	1	2	3	0.987802	0.970572	0.982187	0.963993	0.967737	0.966752	0.964504	0.967334	0.967259	0.968562	0.977602	0.967104	0.768441	0.972671	0.964836	0.972127	0.968495	-1	0.966028	0.976855	0.96554	0.972908	0.972136	0.968591	0.96709	0.923611	0.765823	0.966631	0.969108	0.959356	0.972797	0.965613	0.967038	0.966144	0.919741	0.969503	0.966388	0.963769	0.969888	0.970683	0.970966	0.974079	0.959227	0.953655
DYN106_Gros_Michel	DYN270_Paka	1	1	3	2	0.999877	0.971685	0.982166	0.961942	0.965512	0.970789	0.962738	0.971859	0.969158	0.969642	0.968443	0.969995	0.773268	0.968849	0.967347	0.969355	0.962882	-1	0.968982	0.960231	0.967452	0.969362	0.968245	0.966255	0.968319	0.920191	0.77261	0.970322	0.964633	0.961317	0.968935	0.968332	0.968677	0.968869	0.9173	0.967084	0.965706	0.967259	0.969677	0.955713	0.966914	0.960373	0.959748	0.946857
DB_Calypso_2012_1164	DYN120_Hom	1	1	4	2	0.993516	0.981922	0.982163	0.971599	0.972968	0.969635	0.973588	0.989348	0.963768	0.965756	0.967359	0.975085	0.783562	0.979425	0.963373	0.977142	0.969733	0.980692	0.962729	0.970599	0.963817	0.970557	0.975892	0.973511	0.964951	0.92708	0.783677	0.964412	0.965729	0.971227	0.974895	0.964571	0.980095	0.963708	0.926395	0.978376	0.964598	0.962628	0.977679	0.965367	0.978029	0.964341	0.979368	0.959338
DYN181_Maia_Maoli	DYN279_Pisang_Ambon	1	1	3	3	0.987172	0.987446	0.982127	0.967525	0.969397	0.98148	0.965172	0.978803	0.981806	0.982454	0.985643	0.98157	0.951126	0.983229	0.980453	0.985311	0.972385	0.975119	0.983241	0.970655	0.981232	0.985248	0.986796	0.98172	0.981831	0.9403	0.954328	0.982673	0.983565	0.959027	0.983141	0.980481	0.97602	0.980611	0.936266	0.97404	0.97975	0.978667	0.983497	0.967118	0.973522	0.972643	0.969148	0.95896
DYN-PP2	DYN106_Gros_Michel	1	1	2	3	0.98857	0.971821	0.982121	0.966825	0.969129	0.96247	0.967608	0.982368	0.957976	0.959882	0.966877	0.969369	0.772731	0.976373	0.955929	0.971423	0.970122	0.972853	0.956951	0.98498	0.957251	0.965351	0.970228	0.966487	0.959118	0.928325	0.773571	0.957308	0.960704	0.963536	0.971265	0.956407	0.976194	0.957383	0.926422	0.976778	0.95702	0.956485	0.971139	0.970814	0.976208	0.965825	0.96451	0.979392
DYN135_Intokatoke	DYN305_Pisang_Mas	1	1	3	2	0.966239	0.96717	0.982115	0.968667	0.975799	0.968178	0.955302	0.959618	0.969783	0.971996	0.9735	0.968837	0.757846	0.969666	0.965594	0.976048	-1	0.95742	0.967142	0.978482	0.971143	0.975266	0.972103	0.972531	0.972875	0.926952	0.760623	0.967398	0.975365	0.948182	0.970732	0.965862	0.972225	0.967211	0.922364	0.959776	0.968552	0.967146	0.969082	0.989006	0.963169	0.976211	0.957565	0.951946
DYN104_Grande_Naine	DYN163_Kunnan	1	1	3	2	0.994873	0.974181	0.982112	0.969247	0.967141	0.967084	0.966584	0.976965	0.962583	0.964261	0.964942	0.968801	0.96704	0.972798	0.961226	0.971859	0.968911	0.979469	0.962162	0.966604	0.96357	0.968208	0.970199	0.967833	0.962956	0.926867	-1	0.964131	0.963864	0.96331	0.968006	0.962732	0.973066	0.963113	0.924665	0.973511	0.962354	0.961955	0.968522	0.963573	0.979509	0.962899	0.964968	0.96197
DYN-MPi2	DYN314_Pisang_Rajah	1	1	2	3	0.991277	0.970407	0.982095	0.960446	0.965706	0.967786	0.960159	0.969069	0.964562	0.966647	0.968426	0.967423	0.938006	0.973569	0.96236	0.970057	0.968535	0.972893	0.962534	0.979781	0.965884	0.968468	0.970434	0.967161	0.966044	0.927276	0.945508	0.963541	0.969757	0.956816	0.969264	0.962447	0.968564	0.962468	0.92557	0.965674	0.963959	0.962483	0.969538	0.966989	0.966515	0.966697	0.980888	0.957952
DYN286_Pisang_Ceylan	DYN348_2_Prata_Ana	1	1	3	3	0.99829	0.972691	0.982081	0.965447	0.968062	0.969885	0.968597	0.973	0.967309	0.968719	0.975565	0.972519	0.979356	0.974945	0.965271	0.974229	0.969352	0.981898	0.966769	0.971939	0.968198	0.973644	0.972588	0.969977	0.966952	0.928784	0.987505	0.968858	0.969142	0.961448	0.972482	0.966378	0.970484	0.967753	0.926974	0.972655	0.96508	0.966014	0.969633	0.967858	0.975906	0.972423	0.964084	0.95835
DYN168_Lady_Finger	DYN286_Pisang_Ceylan	1	1	3	3	0.998277	0.973603	0.98208	0.965928	0.96816	0.970082	0.968688	0.973239	0.969538	0.969935	0.9758	0.972722	0.978534	0.975011	0.966482	0.975147	0.969921	0.981981	0.96827	0.97227	0.970189	0.974531	0.974492	0.970919	0.969079	0.930045	0.989698	0.969416	0.971056	0.961638	0.97336	0.967544	0.970994	0.968522	0.927968	0.97287	0.967131	0.966161	0.971437	0.968496	0.976156	0.973445	0.964191	0.958798
DB_Calypso_2012_1164	DYN316_Pisang_Sapon	1	1	4	2	0.993438	0.976397	0.982038	0.964945	0.969217	0.975614	0.96913	0.976126	0.97436	0.975714	0.980294	0.975125	0.773498	0.977481	0.971347	0.977131	0.969064	0.978771	0.972446	0.982656	0.972915	0.975003	0.975186	0.974599	0.973409	0.925293	0.773613	0.974656	0.977489	0.960195	0.978011	0.972796	0.972231	0.9723	0.924183	0.971483	0.970745	0.971073	0.97451	0.979453	0.972941	-1	0.964659	0.950807
DYN-MPi2	DYN348_2_Prata_Ana	1	1	2	3	0.991286	0.969442	0.982026	0.960481	0.965664	0.96725	0.960261	0.969145	0.964272	0.966301	0.967682	0.966917	0.959472	0.97325	0.961104	0.969324	0.968512	0.972938	0.962201	0.979818	0.964373	0.968074	0.969321	0.966468	0.965502	0.925912	0.964227	0.963068	0.968989	0.956973	0.968521	0.961987	0.968634	0.962078	0.92384	0.965744	0.962761	0.961254	0.968879	0.96692	0.966541	0.965858	0.980489	0.958087
DYN104_Grande_Naine	DYN316_Pisang_Sapon	1	1	3	2	0.993452	0.969501	0.98201	0.959245	0.962974	0.969178	0.961981	0.964824	0.971061	0.971988	0.977258	0.967442	0.767727	0.971831	0.968895	0.974236	0.968344	0.975108	0.970109	0.983411	0.970092	0.973844	0.971179	0.968705	0.968928	0.922595	0.767049	0.971144	0.97522	0.9511	0.973492	0.969551	0.965243	0.969674	0.920065	0.964181	0.96689	0.968508	0.968227	0.980272	0.970515	-1	0.957902	0.952965
DYN-MPi2	DYN168_Lady_Finger	1	1	2	3	0.991259	0.970245	0.982005	0.960937	0.965735	0.967504	0.960295	0.969361	0.966437	0.967384	0.967823	0.967056	0.957516	0.973271	0.962297	0.970162	0.969056	0.972981	0.963694	0.980055	0.966317	0.968895	0.971113	0.967291	0.967518	0.92708	0.965843	0.963619	0.970807	0.957138	0.969302	0.963126	0.969121	0.962821	0.9248	0.965934	0.964655	0.961399	0.970582	0.967499	0.966775	0.966723	0.980476	0.9585
DYN104_Grande_Naine	DYN131_IDN_110	1	1	3	2	0.992397	0.974941	0.981999	0.974471	0.979234	0.964664	0.982528	0.979907	0.958758	0.960615	0.96624	0.970931	0.777266	0.973791	0.959293	0.969834	0.970597	0.981916	0.958662	0.970446	0.958801	0.966922	0.968431	0.968799	0.961474	0.921037	0.77725	0.960242	0.961045	-1	0.970826	0.960331	0.976197	0.9594	0.920684	0.983648	0.961061	0.95836	0.968865	0.96293	0.981782	0.960014	0.964102	0.959708
DYN114_Heva	DYN_2013-098_Mshia_Wa_Komba	1	1	2	2	-1	0.974526	0.981998	0.959109	0.962549	0.972519	0.960426	0.974265	0.969521	0.97046	0.976214	0.974187	0.7687	-1	0.969481	0.984189	0.964941	0.9756	0.969753	0.967331	0.968412	0.97856	0.975503	0.983446	0.969362	0.924679	0.770372	0.971624	0.968825	0.953681	0.98598	0.970992	0.970329	0.968345	0.92304	0.966456	0.967805	0.967526	0.974119	0.961275	0.968792	0.965644	0.96377	0.948379
DYN286_Pisang_Ceylan	DYN_2013-098_Mshia_Wa_Komba	1	1	3	2	-1	0.971342	0.981993	0.962423	0.965301	0.968452	0.964958	0.969439	0.965716	0.967593	0.974818	0.97048	0.961724	0.972843	0.963662	0.973239	0.967345	0.981834	0.965385	0.9688	0.966356	0.972475	0.970816	0.968382	0.965999	0.927	0.971389	0.967629	0.968306	0.957155	0.97121	0.964849	0.967602	0.96623	0.923927	0.970007	0.963683	0.964511	0.968339	0.965027	0.972675	0.970243	0.961382	0.953861
DYN279_Pisang_Ambon	DYN285_Pisang_Buntal	1	1	3	2	0.978633	0.980757	0.981972	0.971942	0.973263	0.969902	0.967671	0.991695	0.966338	0.968144	0.972452	0.978668	0.769932	0.982525	0.964302	0.980424	0.979541	0.967967	0.966587	0.973925	0.966163	0.975636	0.976733	0.975115	0.966362	0.922565	0.77277	0.967474	0.969704	0.963438	0.974937	0.965466	-1	0.966262	0.91938	0.977463	0.964618	0.964936	0.974705	0.970913	0.977654	0.964512	0.968529	0.955015
DYN279_Pisang_Ambon	DYN341_Popoulou_CMR	1	1	3	3	0.987147	0.987049	0.981954	0.967577	0.969176	0.981549	0.964856	0.978872	0.980727	0.982095	0.985829	0.981866	0.950338	0.982894	0.980198	0.985718	0.972211	0.97492	0.982111	0.970248	0.980612	0.985017	0.986503	0.981379	0.98058	0.93762	0.953155	0.981667	0.982822	0.959143	0.982692	0.979956	0.976044	0.979789	0.934131	0.974019	0.980091	0.978151	0.983579	0.966546	0.973396	0.972083	0.969103	0.958375
DYN127_IDN_077	DYN_ITC0078_Wh_o_Gu	1	1	2	3	0.975388	0.977817	0.981936	-1	0.97542	0.973773	0.970268	0.975365	0.969091	0.972048	0.982685	0.975636	0.769903	0.982414	0.968081	0.981	0.984212	0.968391	0.968789	0.978168	0.969828	0.979024	0.979704	0.978956	0.971442	0.92975	0.773372	0.969945	0.97443	0.963465	0.979596	0.969892	0.976207	0.969318	0.929497	0.978473	0.970679	0.96759	0.978462	0.983123	0.973399	0.973868	0.965169	0.957646
DYN-MPa2	DYN305_Pisang_Mas	1	1	2	2	0.970233	0.964128	0.981901	0.973506	0.976941	0.960997	0.952143	0.967719	0.960165	0.961206	0.957938	0.962476	0.762954	0.963751	0.956488	0.967799	-1	0.966907	0.958472	0.959613	0.95991	0.964357	0.963499	0.961156	0.963198	0.914364	0.761266	0.958437	0.960241	0.953237	0.963668	0.956645	0.974632	0.957864	0.911535	0.962623	0.959235	0.958337	0.965201	0.96417	0.966621	0.951473	0.966887	0.947538
DYN391_Thong_Det	DYN_2013-098_Mshia_Wa_Komba	1	1	2	2	-1	0.976012	0.981821	0.966524	0.967646	0.96549	0.963772	0.978211	0.958523	0.96035	0.961559	0.969379	0.774331	0.972524	0.958385	0.96923	0.965959	0.979324	0.957254	0.95812	0.957945	0.962733	0.968347	0.968482	0.961493	0.918441	0.776077	0.960046	0.959281	0.96066	0.967935	0.959723	0.97464	0.958493	0.918274	0.968247	0.959344	0.957805	0.969951	0.957525	0.969306	0.955279	0.964879	0.946085
DB_Calypso_2012_1164	DYN153_Kingala_1	1	1	4	3	0.997251	0.980153	0.981801	0.972803	0.973995	0.972325	0.971959	0.984627	0.966371	0.968207	0.970098	0.977117	0.959683	0.976169	0.964555	0.974571	0.970191	0.98468	0.965404	0.966362	0.96728	0.970631	0.973975	0.974069	0.968862	0.930016	0.970094	0.968241	0.96741	0.971905	0.974005	0.96609	0.978137	0.967256	0.928968	0.978403	0.967128	0.966623	0.974422	0.962941	0.980547	0.964435	0.9704	0.958995
DYN157_Koja	DYN207_Mnalouki	1	1	3	3	0.995303	0.975698	0.981799	0.963188	0.967001	0.979418	0.962543	0.964409	0.983505	0.984976	0.980818	0.97565	0.917528	0.973878	0.982659	0.980053	0.970169	0.989474	0.982588	0.967705	0.984059	0.981993	0.977436	0.978278	0.982512	0.936625	0.922708	0.982518	0.982155	0.959062	0.977854	0.983984	0.968038	0.982687	0.935479	0.965603	0.983404	0.981935	0.975812	0.966615	0.967878	0.974457	0.963712	0.953814
DB_Calypso_2012_1164	DYN443_Gwanhour	1	1	4	2	0.99202	0.983142	0.981783	0.962706	0.96516	0.986013	0.957602	0.972114	0.982195	0.984144	0.98231	0.982829	0.767094	0.982812	0.981621	0.98862	0.968413	0.974717	0.982858	0.961131	0.981041	-1	0.984143	0.983572	0.98164	0.930924	0.767804	0.984123	0.980487	0.955656	0.982548	0.983472	0.973598	0.982508	0.925589	0.967593	0.979327	0.981212	0.983836	0.958352	0.967931	0.96506	0.966091	0.94564
DYN292_Pisang_Jaran	DYN_ITC0078_Wh_o_Gu	1	1	2	3	0.968782	0.966645	0.981772	0.96651	0.968161	0.966505	0.962147	0.9639	0.967727	0.96948	0.983198	0.967469	0.760869	0.978098	0.963336	0.979193	0.982256	0.959691	0.964617	0.985919	0.967292	0.97768	0.975402	0.973627	0.965447	0.927363	0.763514	0.965494	0.974431	0.950548	0.972511	0.964869	0.968341	0.964822	0.926473	0.963742	0.963998	0.962865	0.973551	-1	0.964455	0.986855	0.957926	0.953482
DYN088_Figue_rose	DYN207_Mnalouki	1	1	3	3	0.986119	0.982844	0.981768	0.970541	0.970525	0.979132	0.967928	0.982783	0.976309	0.977255	0.975278	0.980465	0.919113	0.98408	0.974679	0.982651	0.97342	0.975018	0.975285	0.969945	0.976233	0.981228	0.981066	0.982769	0.976072	0.934904	0.925296	0.976399	0.977551	0.966257	0.981586	0.976114	0.980215	0.976052	0.934477	0.974939	0.975803	0.976088	0.981147	0.965909	0.975875	0.968361	0.973169	0.961015
DYN171_Laknao	DYN279_Pisang_Ambon	1	1	3	3	0.986973	0.986881	0.981757	0.967469	0.968917	0.981367	0.964546	0.978161	0.981543	0.982453	0.986172	0.981593	0.939716	0.981997	0.979962	0.985553	0.972351	0.973665	0.982765	0.970369	0.981282	0.985231	0.98693	0.982043	0.981822	0.936696	0.945435	0.981245	0.985561	0.958413	0.981972	0.979787	0.97656	0.979955	0.932572	0.972826	0.980062	0.978781	0.983954	0.967248	0.973423	0.974683	0.968958	0.956886
DB_Calypso_2012_1164	DYN393_Tjau_Lagada	1	1	4	2	0.99179	0.978863	0.981748	0.973229	0.985813	0.965264	-1	0.987594	0.960654	0.962535	0.96952	0.974534	0.778181	0.979959	0.959772	0.976606	0.968408	0.980689	0.959547	0.971765	0.960929	0.969455	0.975649	0.972874	0.961396	0.922494	0.778991	0.961721	0.964352	0.98372	0.974529	0.960698	0.977349	0.960722	0.922853	0.982789	0.961405	0.958757	0.975056	0.966371	0.979749	0.965557	0.970006	0.955397
DB_Calypso_2012_1164	DYN112_Guyod	1	1	4	2	0.992908	0.982701	0.981739	0.961639	0.963411	0.987889	0.956323	0.968196	0.986199	0.987315	0.980682	0.98026	0.766312	0.976006	0.983823	0.981689	0.966849	0.973671	0.987031	0.960241	0.985958	0.984478	0.985156	0.979675	0.98699	0.93257	0.767196	0.986885	-1	0.952733	0.980032	0.986199	0.971406	0.985461	0.925908	0.964942	0.983371	0.98384	0.983166	0.958513	0.967639	0.967113	0.96719	0.945476
DYN104_Grande_Naine	DYN393_Tjau_Lagada	1	1	3	2	0.991792	0.973538	0.981738	0.970276	0.984509	0.961688	-1	0.981109	0.957743	0.959461	0.967622	0.969107	0.774326	0.975017	0.95658	0.972174	0.96769	0.978982	0.957629	0.97351	0.958006	0.967476	0.971011	0.967827	0.958989	0.919919	0.7746	0.958393	0.961627	0.97917	0.970285	0.957232	0.973062	0.958428	0.919294	0.979969	0.959019	0.95625	0.969001	0.966657	0.979078	0.964038	0.964648	0.958215
DB_Calypso_2012_1164	DYN-110-1	1	1	4	2	0.991761	0.982383	0.981701	0.97359	0.975666	0.970109	0.976077	0.989883	0.963799	0.96586	0.96879	0.976753	0.778929	0.980005	0.963335	0.977123	0.9713	0.979653	0.962978	0.968293	0.964408	0.971715	0.976069	0.976935	0.967449	0.925422	0.779497	0.96602	0.966895	0.988748	0.97723	0.964801	0.981849	0.964664	0.923105	0.983848	0.965043	0.964134	0.978869	0.961546	0.983033	0.960333	0.984165	0.957146
DYN190_Manang	DYN279_Pisang_Ambon	1	1	2	3	0.982202	0.983677	0.981679	0.968213	0.971925	0.973483	0.970008	0.990753	0.968355	0.970479	0.975703	0.977047	0.772914	0.983284	0.966811	0.978981	0.972193	0.97082	0.969332	0.973732	0.968491	0.975993	0.978902	0.975185	0.968255	0.926091	0.775086	0.970112	0.971971	0.963291	0.976527	0.968488	0.980147	0.968585	0.923102	0.978377	0.967287	0.967356	0.976336	0.966119	0.977738	0.966798	-1	0.95541
DYN314_Pisang_Rajah	DYN377_Sowmuk	1	1	3	2	0.996057	0.977052	0.981678	0.96123	0.965551	0.978554	0.957234	0.968275	0.978917	0.98063	0.975473	0.974922	0.938401	0.984038	0.978825	0.985034	0.969942	0.977112	0.97678	0.963054	0.980324	0.982501	0.977217	-1	0.980501	0.933469	0.947923	0.978915	0.977272	0.956723	0.983988	0.979	0.969185	0.976051	0.933972	0.964815	0.979718	0.976068	0.976724	0.960095	0.968433	0.966084	0.963041	0.951059
DYN168_Lady_Finger	DYN377_Sowmuk	1	1	3	2	0.996044	0.976863	0.981638	0.961349	0.965607	0.978365	0.957586	0.968444	0.978998	0.979962	0.975977	0.975312	0.958051	0.983993	0.978891	0.984665	0.969942	0.977238	0.977985	0.963407	0.979735	0.981815	0.977823	-1	0.980687	0.933261	0.968624	0.979757	0.977784	0.956927	0.983678	0.979506	0.969505	0.976548	0.933866	0.964951	0.979446	0.975091	0.977586	0.960374	0.968673	0.966098	0.96312	0.951541
DYN157_Koja	DYN_ITC0078_Wh_o_Gu	1	1	3	3	0.988306	0.975811	0.981637	0.964502	0.969582	0.981763	0.967951	0.967061	0.985586	0.986931	0.993298	0.977451	0.771926	0.98113	0.983332	0.985426	0.973296	0.984186	0.985201	0.978981	0.985319	0.988204	0.983455	0.982925	0.983022	0.936347	0.773837	0.986114	0.986601	0.958669	0.981344	0.985117	0.969239	0.985402	0.935631	0.968845	0.984462	0.984289	0.980734	0.976293	0.97014	0.984801	0.964915	0.953434
DYN348_2_Prata_Ana	DYN377_Sowmuk	1	1	3	2	0.996064	0.976813	0.981618	0.961275	0.965515	0.977393	0.95736	0.968374	0.97791	0.979575	0.974889	0.974376	0.959895	0.984005	0.977118	0.984598	0.969914	0.977165	0.975758	0.963128	0.978368	0.98174	0.976558	-1	0.979355	0.932592	0.966732	0.978279	0.976777	0.956923	0.983669	0.977832	0.96926	0.975013	0.932936	0.96492	0.978047	0.9742	0.97666	0.960074	0.968486	0.965761	0.963117	0.951275
DYN279_Pisang_Ambon	DYN_ITC0063_Pisang_Tongat	1	1	3	2	0.980059	0.982091	0.981614	0.968047	0.968246	0.976922	0.962426	0.980077	0.972659	0.974998	0.978995	0.975463	0.766014	0.978852	0.970566	0.980128	0.973471	0.96731	0.972346	0.978048	0.972676	0.978866	0.980825	0.974614	0.972486	0.927086	0.767833	0.973789	0.974573	0.95907	0.977717	0.972381	0.978212	0.972031	0.920565	0.975618	0.970854	0.970775	0.976142	0.967905	0.975088	0.96608	0.967584	0.956938
DYN179_Luba	DYN309_Pisang_Papan	1	1	3	3	0.972231	0.98156	0.981579	0.970966	0.989166	0.974623	0.985697	0.972535	0.978126	0.978311	0.97633	0.977839	0.929231	0.97799	0.975156	0.983552	0.983685	0.96661	0.975523	0.968461	0.977281	0.980983	0.982969	0.981745	0.979653	0.936271	0.929864	0.975781	0.978739	0.970443	0.980903	0.975307	0.975903	0.975596	0.934684	0.974825	0.97808	0.973431	0.981274	0.968508	0.970437	0.969006	0.967759	0.957656
DYN-PP2	DYN104_Grande_Naine	1	1	2	3	0.988565	0.966211	0.981551	0.964609	0.964901	0.959312	0.96388	0.971767	0.957318	0.95931	0.965924	0.963653	0.769019	0.972168	0.955345	0.969279	0.969732	0.97187	0.956483	0.985558	0.956673	0.965078	0.967432	0.963393	0.957653	0.92667	0.769038	0.95642	0.960198	0.958597	0.969199	0.956005	0.970717	0.957276	0.924601	0.971298	0.956042	0.9563	0.965817	0.971056	0.975225	0.966708	0.960042	0.981325
DYN122_Hom_Thong_Mokho	DYN270_Paka	1	1	3	2	0.994231	0.972828	0.981539	0.963589	0.964891	0.969201	0.961072	0.968871	0.965567	0.966671	0.967628	0.967167	0.771406	0.96783	0.964237	0.967661	0.964136	-1	0.965551	0.962612	0.964051	0.968505	0.968527	0.964693	0.965435	0.920032	0.770755	0.966247	0.963149	0.959651	0.968883	0.964948	0.966944	0.965135	0.917055	0.969337	0.964611	0.963232	0.967781	0.957203	0.971567	0.960836	0.959506	0.950639
DB_Calypso_2012_1164	DYN_ITC0786_Katual_no2	1	1	4	2	0.994954	0.982559	0.981533	0.961083	0.965141	0.987171	0.953835	0.966697	0.98964	0.991522	0.978203	0.979689	0.767193	0.973604	0.984462	0.979788	0.968179	0.977608	0.986934	0.956315	0.988121	0.982871	0.984837	0.980282	-1	0.933866	0.766734	0.987153	0.98382	0.953421	0.98146	0.985531	0.969305	0.986267	0.927108	0.964098	0.985813	0.984356	0.983919	0.954747	0.966641	0.964148	0.964544	0.946052
DYN279_Pisang_Ambon	DYN310_Pisang_Pipit	1	1	3	2	0.977608	0.972621	0.981512	0.965964	0.971287	0.96446	0.969054	0.982278	0.962214	0.96294	0.973587	0.969086	0.767499	0.980206	0.957782	0.97184	0.971623	0.967364	0.959389	-1	0.961997	0.970435	0.970606	0.96833	0.961161	0.919584	0.769139	0.960759	0.966299	0.960648	0.970799	0.958853	0.974767	0.960527	0.918031	0.975565	0.959032	0.95855	0.968745	0.980769	0.975182	0.976359	0.963436	0.959264
DYN284_Pisang_Berlin_IDN074	DYN_ITC0946_Merik	1	1	2	3	0.971306	0.976184	0.981509	0.966749	-1	0.968336	0.972405	0.96572	0.971943	0.973296	0.976578	0.972077	0.764116	0.971533	0.968251	0.978454	0.984201	0.964028	0.969417	0.974645	0.970679	0.97693	0.979045	0.975705	0.973973	0.930766	0.764867	0.970401	0.976468	0.959651	0.977263	0.968559	0.971934	0.969277	0.925686	0.966723	0.971909	0.967733	0.976173	0.975066	0.96604	0.975404	0.960517	0.950744
DYN-Borli1	DYN168_Lady_Finger	1	1	2	3	0.995139	0.973554	0.981496	0.965824	0.966801	0.97531	0.960257	0.96499	0.973603	0.974449	0.971013	0.970511	0.96453	0.969756	0.973923	0.971448	0.969433	0.980313	0.974337	0.961058	0.973875	0.972859	0.972795	0.970036	0.975824	0.930653	0.97245	0.975313	0.973261	0.961305	0.973768	0.975353	0.968426	0.973624	0.927867	0.965298	0.973678	0.972294	0.970119	0.960314	0.974276	0.96301	0.963005	0.95493
DYN-Borli1	DYN348_2_Prata_Ana	1	1	2	3	0.995161	0.973216	0.981491	0.965739	0.966617	0.974553	0.95993	0.964923	0.972298	0.973764	0.969975	0.969707	0.966324	0.969694	0.972187	0.971167	0.969328	0.980242	0.972198	0.960649	0.97233	0.9726	0.971271	0.969659	0.974213	0.929737	0.970487	0.973968	0.972005	0.961316	0.973523	0.973764	0.968112	0.972209	0.926912	0.965299	0.972026	0.971571	0.968963	0.959913	0.974033	0.962369	0.962918	0.954662
DYN206_Mkono_Wa_Tembo	DYN279_Pisang_Ambon	1	1	3	3	0.985967	0.98711	0.981489	0.966985	0.968826	0.980631	0.963948	0.977624	0.98083	0.982951	0.985155	0.980784	0.933187	0.983742	0.980235	0.985588	0.971941	0.974642	0.980461	0.969602	0.980352	0.984832	0.985431	0.983087	0.980482	0.937091	0.93548	0.980955	0.981985	0.95821	0.984614	0.980776	0.975879	0.978848	0.933526	0.973144	0.9794	0.978637	0.983199	0.966316	0.972842	0.97209	0.968305	0.956412
DYN314_Pisang_Rajah	DYN_ITC0568_Malaysian_Blood	1	1	3	2	0.990054	0.962162	0.981489	0.957983	0.964464	0.956396	0.964347	0.965005	0.956469	0.957902	0.973525	0.959555	0.935711	0.972319	0.955422	0.97046	0.966106	0.971867	0.955085	0.976779	0.956998	0.96626	0.96616	0.966434	0.956605	0.921709	0.942861	0.954888	0.962615	0.9531	0.967252	0.955286	0.962187	0.955645	0.921641	0.963877	0.956527	0.954744	0.96633	0.973952	0.966612	0.975911	0.956206	0.952552
DYN-Borli1	DYN314_Pisang_Rajah	1	1	2	3	0.995152	0.973642	0.981486	0.965666	0.966555	0.975317	0.95978	0.964772	0.973167	0.974593	0.970506	0.970218	0.944858	0.969775	0.973908	0.971663	0.969277	0.980182	0.972949	0.96058	0.974152	0.973272	0.971803	0.96995	0.974938	0.930783	0.951674	0.974577	0.972572	0.961132	0.973905	0.974572	0.967993	0.972913	0.928135	0.965163	0.973689	0.973182	0.969337	0.959852	0.974023	0.962787	0.962973	0.95446
DYN148_Khai_Nai_on	DYN157_Koja	1	1	2	3	0.980953	0.98837	0.981459	0.972546	0.974396	0.972599	0.975435	-1	0.96551	0.966648	0.970802	0.980914	0.775	0.986951	0.964169	0.981171	0.973011	0.979508	0.96333	0.978924	0.965818	0.973171	0.978159	0.976518	0.965461	0.927008	0.780347	0.965588	0.96833	0.969885	0.975681	0.963529	0.985282	0.964247	0.925471	0.981656	0.96494	0.964769	0.981815	0.971877	0.980353	0.968839	0.977441	0.958709
DYN261_Pa_Patthalong	DYN297_Pisang_Kayu	1	1	2	3	0.968846	0.969177	0.981455	0.973492	0.977281	0.963985	0.968449	0.971907	0.964092	0.965381	0.971456	0.966023	0.767388	0.975046	0.96042	0.974078	0.986563	0.965619	0.960373	0.981351	0.963771	0.971227	0.971016	0.970933	0.964525	0.922168	0.769576	0.961212	0.967645	0.964818	0.971279	0.960856	0.975319	0.960728	0.920013	0.972689	0.962454	0.960472	0.970686	0.985808	0.974565	0.970791	0.964337	0.959651
DYN279_Pisang_Ambon	DYN391_Thong_Det	1	1	3	2	0.979904	0.97938	0.981421	0.97365	0.973064	0.966491	0.973542	0.992127	0.959535	0.960989	0.967695	0.973975	0.775208	0.981332	0.958991	0.973457	0.971262	0.973064	0.958826	0.969963	0.958852	0.967602	0.973242	0.972745	0.960312	0.919145	0.777897	0.960174	0.961397	0.967605	0.970892	0.960116	0.981711	0.959224	0.919705	0.977796	0.959566	0.958316	0.972966	0.967331	0.977681	0.960741	0.968668	0.952547
DYN348_2_Prata_Ana	DYN_ITC0568_Malaysian_Blood	1	1	3	2	0.990053	0.961357	0.981414	0.958033	0.964433	0.95574	0.964446	0.965095	0.956055	0.957412	0.97262	0.958987	0.95714	0.97202	0.95405	0.969856	0.966076	0.971892	0.954613	0.976816	0.955602	0.965842	0.965125	0.965736	0.956096	0.920441	0.961512	0.954283	0.961752	0.953248	0.966608	0.954884	0.962257	0.955325	0.920001	0.963951	0.955171	0.95352	0.965743	0.973901	0.966635	0.975152	0.955874	0.952677
DYN106_Gros_Michel	DYN316_Pisang_Sapon	1	1	3	2	0.993453	0.974484	0.981413	0.960788	0.966223	0.972181	0.965102	0.97404	0.971678	0.972931	0.978487	0.972694	0.770977	0.97559	0.969315	0.975732	0.967326	0.976028	0.970118	0.981681	0.970679	0.97339	0.972933	0.971527	0.96993	0.923895	0.771054	0.971965	0.975581	0.955366	0.975246	0.970058	0.970408	0.970002	0.921442	0.96851	0.967798	0.968764	0.973004	0.978178	0.969336	-1	0.961712	0.948631
DYN031_Beram	DYN168_Lady_Finger	1	1	2	3	0.996297	0.979056	0.981406	0.961589	0.964525	0.981383	0.958424	0.967627	0.980518	0.980365	0.981206	0.977086	0.960501	0.985127	0.98159	0.97951	0.968307	0.978667	0.98177	0.965196	0.979772	0.981807	0.981359	0.982459	0.98118	0.933956	0.966785	0.982959	0.978265	0.955869	-1	0.981926	0.968539	0.981235	0.932797	0.966995	0.980475	0.979262	0.977481	0.960242	0.969527	0.969311	0.963584	0.953915
DYN168_Lady_Finger	DYN_ITC0568_Malaysian_Blood	1	1	3	2	0.990031	0.962254	0.9814	0.958514	0.964506	0.955952	0.964556	0.965319	0.958238	0.958602	0.972906	0.95922	0.955208	0.972047	0.955271	0.970747	0.966627	0.971962	0.956115	0.977165	0.957584	0.966691	0.96702	0.966638	0.958186	0.921706	0.963213	0.954914	0.963645	0.953415	0.967488	0.956069	0.96277	0.956148	0.920985	0.964142	0.95724	0.953692	0.967503	0.974564	0.966908	0.976182	0.955968	0.953106
DYN279_Pisang_Ambon	DYN_ITC1345_Pisang_Kra	1	1	3	2	0.984248	0.982082	0.981393	0.971987	0.970964	0.975101	0.970321	0.981791	0.970279	0.972616	0.977651	0.97557	0.776142	0.979476	0.969577	0.977995	0.972099	0.976666	0.970179	0.968269	0.969982	0.976973	0.978769	0.977179	0.972034	0.927418	0.778553	0.971483	0.972824	0.965579	0.977556	0.971092	0.979348	0.970045	0.925251	0.976253	0.970436	0.968971	0.976474	0.966439	0.97651	0.96691	0.968661	0.954104
DYN031_Beram	DYN348_2_Prata_Ana	1	1	2	3	0.996316	0.978967	0.981391	0.961508	0.964329	0.980414	0.958067	0.967555	0.979427	0.979882	0.979996	0.976147	0.962256	0.984988	0.979752	0.979459	0.968222	0.978585	0.979493	0.964732	0.978347	0.981725	0.980034	0.982336	0.979763	0.933171	0.96479	0.981542	0.977242	0.955864	-1	0.980254	0.968268	0.979727	0.931814	0.966987	0.979036	0.97838	0.976547	0.959795	0.969285	0.968849	0.963526	0.953606
DB_Calypso_2012_1164	DYN131_IDN_110	1	1	4	2	0.992371	0.978596	0.98138	0.976163	0.980851	0.96703	0.984915	0.985422	0.961259	0.963072	0.967197	0.97521	0.781032	0.977485	0.961575	0.974164	0.97056	0.982964	0.960023	0.968655	0.96128	0.969216	0.972527	0.973707	0.964071	0.923302	0.781316	0.962997	0.963138	-1	0.973747	0.962826	0.979853	0.961973	0.92419	0.984833	0.963647	0.960922	0.975343	0.962629	0.980767	0.961707	0.969785	0.956895
DYN286_Pisang_Ceylan	DYN305_Pisang_Mas	1	1	3	2	0.965456	0.965151	0.981373	0.978205	0.982842	0.962883	0.96248	0.970974	0.959306	0.960271	0.965081	0.964955	0.952275	0.968244	0.957207	0.970201	-1	0.957477	0.957181	0.97327	0.959752	0.966151	0.965641	0.966141	0.962795	0.920687	0.966033	0.95794	0.961134	0.956707	0.966642	0.956336	0.978963	0.95793	0.916716	0.971264	0.960318	0.957999	0.966433	0.981988	0.973253	0.960486	0.960848	0.958659
DB_Calypso_2012_1164	DYN359_Safet_Velchi	1	1	4	2	0.996148	0.978385	0.981365	0.970049	0.97278	0.970138	0.970744	0.981973	0.964762	0.966331	0.96985	0.975127	-1	0.975126	0.963543	0.972645	0.968412	0.98329	0.963749	0.965126	0.964951	0.970232	0.972065	0.971064	0.967324	0.929809	0.970586	0.965771	0.965942	0.970568	0.973723	0.965369	0.97571	0.965713	0.928916	0.976639	0.964407	0.963896	0.973023	0.962316	0.977512	0.964721	0.969458	0.958798
DYN031_Beram	DYN314_Pisang_Rajah	1	1	2	3	0.996308	0.979087	0.981354	0.961415	0.964282	0.981504	0.957942	0.967437	0.980542	0.981039	0.980549	0.976621	0.940749	0.984931	0.981493	0.979994	0.968144	0.978516	0.980593	0.964722	0.980371	0.982603	0.980577	0.982247	0.980752	0.93403	0.946029	0.982268	0.977673	0.955696	-1	0.98151	0.968178	0.980856	0.932853	0.966864	0.980772	0.980304	0.976687	0.959818	0.969239	0.969068	0.963436	0.953438
DYN122_Hom_Thong_Mokho	DYN297_Pisang_Kayu	1	1	3	3	0.981321	0.978287	0.981321	0.971324	0.972745	0.98051	0.9698	0.979781	0.974723	0.975795	0.983631	0.978492	0.770762	0.980027	0.972729	0.979353	0.977766	0.970997	0.973867	0.988063	0.974172	0.979537	0.978283	0.975716	0.973207	0.928104	0.773277	0.9767	0.975775	0.963261	0.979199	0.973727	0.978548	0.974244	0.923317	0.979695	0.970741	0.973881	0.975773	0.980517	0.981331	0.978766	0.967043	0.963414
DYN157_Koja	DYN285_Pisang_Buntal	1	1	3	2	0.979225	0.979627	0.981294	0.970133	0.973693	0.972786	0.965757	0.983243	0.969215	0.970971	0.972143	0.979283	0.769136	0.980782	0.967795	0.980562	0.97969	0.977369	0.9679	0.973887	0.969881	0.976106	0.976879	0.975765	0.969933	0.927615	0.773757	0.970153	0.973073	0.964658	0.974614	0.967473	-1	0.968163	0.924922	0.973377	0.968948	0.968678	0.976135	0.971522	0.975093	0.968112	0.969566	0.955358
DYN106_Gros_Michel	DYN120_Hom	1	1	3	2	0.993551	0.978836	0.981286	0.967636	0.969996	0.967468	0.969981	0.987806	0.962121	0.964215	0.965547	0.973214	0.781271	0.977435	0.961328	0.975235	0.967889	0.978173	0.96175	0.969535	0.961952	0.968998	0.973303	0.969939	0.962635	0.924473	0.781324	0.962865	0.963947	0.966607	0.971654	0.962115	0.978549	0.962515	0.922793	0.975771	0.962047	0.961412	0.975416	0.963865	0.974572	0.961502	0.976475	0.957503
DYN088_Figue_rose	DYN270_Paka	1	1	3	2	0.989606	0.974388	0.981274	0.966503	0.967092	0.967203	0.967123	0.97671	0.962721	0.963791	0.966841	0.96965	0.773189	0.97464	0.962527	0.9712	0.965423	-1	0.961985	0.965984	0.96167	0.96893	0.96944	0.969224	0.964125	0.922016	0.772452	0.963097	0.9635	0.96454	0.971695	0.962992	0.971736	0.962845	0.920594	0.971075	0.962925	0.960531	0.971443	0.959767	0.97277	0.962756	0.965145	0.951322
DYN135_Intokatoke	DYN309_Pisang_Papan	1	1	3	3	0.97378	0.977392	0.98125	0.970863	0.991019	0.971392	0.988174	0.974796	0.972981	0.974871	0.978144	0.975581	0.769719	0.97981	0.970199	0.980546	0.98502	0.967924	0.971328	0.98333	0.973833	0.978931	0.97949	0.977991	0.974125	0.930535	0.771628	0.971404	0.977996	0.970198	0.978055	0.970223	0.975815	0.971577	0.928474	0.97433	0.973463	0.970395	0.976058	0.984424	0.972104	0.981437	0.965291	0.955869
DB_Calypso_2012_1164	DYN163_Kunnan	1	1	4	2	0.99485	0.979746	0.981239	0.971859	0.971679	0.970945	0.97084	0.983605	0.965134	0.96666	0.966855	0.974471	0.970008	0.976654	0.96371	0.9741	0.968714	0.981625	0.963484	0.965113	0.966264	0.96937	0.972873	0.972967	0.966265	0.93012	-1	0.966646	0.96545	0.970289	0.972835	0.965706	0.977174	0.964992	0.929151	0.975973	0.965647	0.963995	0.973583	0.962847	0.978468	0.963995	0.96984	0.958753
DYN190_Manang	DYN_2013-098_Mshia_Wa_Komba	1	1	2	2	-1	0.977429	0.981235	0.96028	0.965002	0.971884	0.960064	0.974844	0.967512	0.969802	0.968965	0.97059	0.773384	0.97291	0.966595	0.972511	0.966154	0.976778	0.967821	0.962311	0.967553	0.969969	0.972527	0.969433	0.968773	0.924908	0.773024	0.970576	0.970095	0.955766	0.971355	0.967812	0.970501	0.967961	0.921842	0.967583	0.96772	0.967685	0.972571	0.956708	0.968223	0.958328	-1	0.947988
DYN067_Dibit	DYN305_Pisang_Mas	1	1	2	2	0.959363	0.971616	0.981229	0.967307	0.974246	0.970054	0.949057	0.965027	0.968564	0.969416	0.965755	0.971845	0.754523	0.968956	0.9665	0.978343	-1	0.950825	0.967188	0.960045	0.968954	0.97442	0.974775	0.972978	0.971936	0.922842	0.758371	0.96765	0.969079	0.948624	0.970826	0.965985	0.974336	0.966498	0.918552	0.958784	0.970517	0.966003	-1	0.965646	0.961789	0.956854	0.959812	0.946984
DYN122_Hom_Thong_Mokho	DYN_ITC0946_Merik	1	1	3	3	0.982699	0.982763	0.981214	0.966191	0.968114	0.985753	0.962827	0.972418	0.983812	0.984395	0.984055	0.98131	0.768866	0.977019	0.980339	0.98137	0.97434	0.970756	0.982832	0.979401	0.981957	0.983197	0.981867	0.978858	0.981314	0.934474	0.771229	0.984259	0.983073	0.956836	0.98157	0.981706	0.973669	0.981645	0.929088	0.971625	0.979061	0.980277	0.979327	0.973921	0.973289	0.978485	0.964449	0.956401
DYN031_Beram	DYN279_Pisang_Ambon	1	1	2	3	0.98555	0.987053	0.981213	0.966343	0.97014	0.979889	0.965562	0.979381	0.97761	0.979401	0.985062	0.981146	0.769815	0.992976	0.977079	0.984649	0.971955	0.973157	0.978465	0.972102	0.976038	0.984796	0.98585	0.986108	0.978828	0.929954	0.770448	0.978602	0.978033	0.958583	-1	0.978173	0.975673	0.977759	0.927729	0.975013	0.977836	0.974919	0.982104	0.96599	0.973983	0.97259	0.967003	0.952316
DYN157_Koja	DYN281_Pisang_Bangkahulu	1	1	3	2	0.981636	0.975734	0.98121	0.969284	0.972077	0.968692	0.969395	0.977258	0.969231	0.969815	0.974239	0.972805	0.775243	0.977499	0.96681	0.975556	0.97354	0.980235	0.967194	0.977355	0.969919	0.972425	0.977966	0.973414	0.969229	0.927637	0.778329	0.969135	0.971884	0.968076	0.974959	0.96648	0.975222	0.967802	0.925417	0.978142	0.970141	0.969007	0.97414	0.971023	-1	0.969197	0.968346	0.959389
DYN122_Hom_Thong_Mokho	DYN_ITC0434_Racadag	1	1	3	2	0.978565	0.976402	0.981192	0.970459	0.973299	0.978913	0.961928	0.973033	0.973785	0.975446	0.972174	0.973287	0.770038	0.975566	0.972252	0.975909	0.980803	0.967763	0.972888	0.974458	0.974342	0.975757	0.976888	0.977248	0.975267	0.927229	0.771724	0.975294	0.976927	0.961433	0.978407	0.974588	0.975473	0.971533	0.923958	0.971522	0.973126	0.971783	0.973619	0.969935	0.97521	0.968456	0.964641	0.956921
DYN242_Niyarma_Yik	DYN_2013-098_Mshia_Wa_Komba	1	1	2	2	-1	0.973834	0.981137	0.954655	0.958134	0.9746	0.950163	0.963385	0.975265	0.976297	0.978488	0.977606	0.761381	0.978272	0.973264	-1	0.965821	0.97188	0.975792	0.957334	0.975886	0.984063	0.975216	0.979404	0.973129	0.926924	0.764633	0.978018	0.974353	0.94583	0.975713	0.974031	0.96539	0.975834	0.920064	0.957964	0.972831	0.974986	0.974528	0.955815	0.961241	0.963123	0.958487	0.94199
DB_Calypso_2012_1164	DYN078_EN_13_IDN075	1	1	4	2	0.991278	0.971253	0.981122	0.965884	0.970364	0.960361	0.971985	0.976865	0.959028	0.960401	0.971314	0.967559	0.779721	0.976529	0.955948	0.972298	0.967802	0.975847	0.954939	0.979214	0.958809	0.966507	0.970213	0.97005	0.960764	0.938602	0.781283	0.955658	0.96423	0.964553	0.971	0.956411	0.970976	0.956102	0.937947	0.971333	0.958535	0.954331	0.970277	0.974986	0.97234	0.976115	0.963698	0.979001
DYN-F1-075	DYN314_Pisang_Rajah	1	1	2	3	0.994823	0.969	0.981119	0.965181	0.970504	0.960374	0.970414	0.968766	0.960739	0.962417	0.971676	0.965849	0.946582	0.972523	0.959225	0.970793	0.967898	0.980141	0.957429	0.976039	0.961659	0.967489	0.967076	0.968386	0.962222	0.927481	0.954171	0.957835	0.966804	0.968956	0.970099	0.958623	0.966176	0.958237	0.927605	0.969155	0.959917	0.957345	0.965832	0.972724	0.971764	0.976816	0.960167	0.955794
DYN279_Pisang_Ambon	DYN281_Pisang_Bangkahulu	1	1	3	2	0.981719	0.978655	0.98111	0.971295	0.971785	0.968395	0.972593	0.986521	0.965492	0.966871	0.97219	0.973924	0.776586	0.981969	0.963468	0.97676	0.972678	0.971812	0.965315	0.976438	0.965129	0.973476	0.977105	0.973479	0.964381	0.922409	0.778342	0.966731	0.96778	0.967139	0.974457	0.964183	0.979416	0.965024	0.919227	0.981577	0.964129	0.964237	0.973312	0.968894	-1	0.96592	0.969502	0.958815
DYN097_Galeo	DYN279_Pisang_Ambon	1	1	2	3	0.984928	-1	0.981109	0.968649	0.968362	0.985329	0.967706	0.989753	0.978095	0.979995	0.983283	0.989956	0.771625	0.983679	0.97604	0.985126	0.971636	0.972979	0.978827	0.970206	0.976906	0.98395	0.986355	0.980855	0.977029	0.930559	0.77485	0.979361	0.979184	0.960843	0.983766	0.977275	0.979742	0.977729	0.924805	0.977543	0.975267	0.975212	0.982475	0.965917	0.97618	0.971912	0.971142	0.952394
DYN-F1-050	DYN168_Lady_Finger	1	1	2	3	0.997268	0.978462	0.981092	0.966659	0.968274	0.985214	0.963407	0.966791	0.980144	0.980982	0.976378	0.976391	0.967031	0.972331	0.981688	0.975567	0.968569	0.984574	0.981995	0.960088	0.981092	0.978777	0.976987	0.976757	0.982506	0.933551	0.975686	0.983588	0.978367	0.968518	0.977263	0.983792	0.969148	0.981208	0.931458	0.967802	0.98044	0.980458	0.974694	0.959115	0.970048	0.964444	0.964996	0.953949
DYN270_Paka	DYN279_Pisang_Ambon	1	1	2	3	0.992511	0.972528	0.981087	0.963076	0.964977	0.966884	0.9659	0.972305	0.964726	0.966313	0.974468	0.96854	0.771246	0.972423	0.963593	0.970367	0.962463	-1	0.965436	0.96558	0.964027	0.970474	0.97154	0.967259	0.965756	0.919493	0.771584	0.966902	0.966551	0.958319	0.969292	0.964186	0.968205	0.96613	0.918228	0.968841	0.963921	0.964527	0.970845	0.960622	0.968194	0.965327	0.959749	0.946318
DYN-110-1	DYN106_Gros_Michel	1	1	2	3	0.991712	0.979976	0.981087	0.970676	0.973795	0.967696	0.973763	0.988774	0.96172	0.963912	0.967046	0.97469	0.77674	0.978508	0.961763	0.975532	0.969956	0.977902	0.961569	0.967159	0.962164	0.970522	0.973738	0.974572	0.965102	0.923114	0.777413	0.964028	0.964889	0.985967	0.974942	0.962551	0.980694	0.963094	0.920067	0.982141	0.963169	0.962555	0.97694	0.960147	0.98044	0.957918	0.982235	0.95537
DYN273_Pallen_Berry	DYN279_Pisang_Ambon	1	1	2	3	0.981632	0.980409	0.981079	0.974523	0.974137	0.969012	0.976098	0.988384	0.962954	0.96498	0.973965	0.976984	0.775743	0.982962	0.96123	0.976078	0.971105	0.972846	0.962826	0.977241	0.963015	0.973198	0.974578	0.972229	0.963758	0.922967	0.776454	0.964684	0.966113	0.971887	0.975143	0.962375	0.979316	0.963499	0.921337	-1	0.963075	0.962148	0.973621	0.968081	0.981609	0.965266	0.968727	0.9577
DYN-F1-050	DYN348_2_Prata_Ana	1	1	2	3	0.997285	0.978374	0.981077	0.966599	0.968094	0.984294	0.963101	0.966721	0.979094	0.980522	0.97526	0.975515	0.96882	0.972263	0.979822	0.975519	0.9685	0.98452	0.979714	0.959686	0.979732	0.978724	0.975717	0.976618	0.981107	0.932845	0.973735	0.98219	0.977343	0.968561	0.977263	0.982135	0.968885	0.979696	0.930512	0.967822	0.97904	0.979576	0.973773	0.958737	0.969812	0.964047	0.964967	0.953704
DYN279_Pisang_Ambon	DYN304_Pisang_Madu	1	1	3	2	0.978052	0.974849	0.981062	0.970038	0.970639	0.966669	0.969022	0.983157	0.963223	0.964157	0.970361	0.970559	0.774451	0.978546	0.960683	0.973215	0.972266	0.968502	0.962271	0.980307	0.963258	0.971204	0.973483	0.970435	0.963748	0.937609	0.776373	0.963097	0.965277	0.963158	0.971718	0.961044	0.976824	0.963037	0.935858	0.976896	0.962842	0.96198	0.971474	0.971463	0.978359	0.964851	0.966226	-1
DYN106_Gros_Michel	DYN153_Kingala_1	1	1	3	3	0.997275	0.977536	0.981059	0.969451	0.971466	0.970115	0.968738	0.983305	0.964447	0.966382	0.968306	0.97514	0.95912	0.974189	0.962601	0.972798	0.968572	0.98241	0.964125	0.965259	0.965211	0.968967	0.971538	0.970821	0.966431	0.927749	0.969217	0.966463	0.965805	0.967585	0.971029	0.963837	0.976714	0.965808	0.925643	0.976549	0.964759	0.965169	0.972285	0.961626	0.977631	0.961886	0.967703	0.95723
DYN106_Gros_Michel	DYN112_Guyod	1	1	3	2	0.992914	0.981143	0.981031	0.957434	0.960455	0.984453	0.952244	0.966009	0.983172	0.984213	0.979214	0.977809	0.763719	0.974139	0.981104	0.980595	0.965066	0.970969	0.984487	0.959002	0.983157	0.982916	0.983432	0.977023	0.98339	0.931023	0.764724	0.984235	-1	0.947756	0.97722	0.982908	0.969824	0.98323	0.923535	0.961848	0.979988	0.981316	0.982095	0.957022	0.963882	0.965961	0.964657	0.943246
DYN-F1-050	DYN314_Pisang_Rajah	1	1	2	3	0.997281	0.978344	0.981022	0.966459	0.96799	0.985197	0.96291	0.966539	0.980362	0.981697	0.975667	0.97607	0.947326	0.972126	0.98189	0.975844	0.96839	0.984437	0.98079	0.959578	0.981733	0.979544	0.975897	0.97654	0.982	0.933528	0.954896	0.98298	0.977785	0.968321	0.977429	0.983241	0.968727	0.980677	0.931228	0.967656	0.98106	0.981479	0.973854	0.958621	0.969714	0.964091	0.964821	0.95344
DYN-MPa2	DYN309_Pisang_Papan	1	1	2	3	0.977431	0.972035	0.981016	0.973082	0.989209	0.964024	0.987927	0.978571	0.96217	0.962423	0.965348	0.969949	0.772417	0.971589	0.960443	0.972077	0.97965	0.978697	0.961389	0.967344	0.961383	0.966528	0.97114	0.966658	0.964533	0.919834	0.770187	0.962002	0.963073	0.973374	0.970984	0.9605	0.977893	0.961484	0.91707	0.976421	0.96411	0.961364	0.971182	0.964546	0.975236	0.960046	0.974362	0.951748
DYN207_Mnalouki	DYN_ITC0078_Wh_o_Gu	1	1	3	3	0.990876	0.977095	0.981001	0.963153	0.966616	0.98439	0.963011	0.965128	0.986638	0.988182	0.994078	0.978176	0.916704	0.981469	0.988342	0.986689	0.970926	0.976854	0.987007	0.972401	0.986788	0.989207	0.984374	0.983795	0.982811	0.939247	0.920564	0.987804	0.987036	0.956007	0.984616	0.989667	0.969368	0.987568	0.939772	0.967784	0.987243	0.987805	0.981847	0.970668	0.967116	0.979728	0.963792	0.954737
DYN106_Gros_Michel	DYN393_Tjau_Lagada	1	1	3	2	0.991801	0.97591	0.980978	0.97029	0.984414	0.963248	-1	0.986306	0.95922	0.961149	0.96793	0.972834	0.776075	0.978216	0.95779	0.974568	0.966831	0.978975	0.958621	0.97081	0.959264	0.967896	0.972828	0.969899	0.959251	0.920046	0.776889	0.960172	0.962559	0.981082	0.97142	0.958304	0.975797	0.959523	0.919695	0.981312	0.958849	0.957453	0.972681	0.964969	0.976896	0.962833	0.967124	0.953618
DYN-F1-075	DYN348_2_Prata_Ana	1	1	2	3	0.994825	0.968018	0.980977	0.965155	0.970394	0.959845	0.970442	0.96877	0.960475	0.962092	0.970867	0.96532	0.968027	0.97217	0.957963	0.970035	0.967801	0.98014	0.957106	0.976018	0.96018	0.967145	0.965989	0.967606	0.961673	0.926033	0.972919	0.957346	0.965988	0.969013	0.969373	0.958206	0.966177	0.95788	0.925753	0.96916	0.958722	0.956131	0.965196	0.972613	0.971733	0.975916	0.959801	0.95588
DB_Calypso_2012_1164	DYN303_Pisang_Lilin	1	1	4	2	0.991802	0.977291	0.980971	0.97409	0.972315	0.964313	0.973162	0.983526	0.958694	0.959939	0.964422	0.970301	0.780787	0.976475	0.95812	0.970416	0.968922	0.981765	0.955936	0.965929	0.958748	0.963588	0.970628	0.97246	0.963106	0.922344	0.782216	0.958366	0.959839	0.978294	0.975186	0.959213	0.975667	0.957301	0.924007	0.978415	0.962766	0.956392	0.971677	0.961167	0.990377	0.959688	0.969647	0.956138
DYN-F1-075	DYN168_Lady_Finger	1	1	2	3	0.994809	0.968741	0.980965	0.965543	0.970473	0.960239	0.970536	0.968811	0.962493	0.963117	0.971309	0.965732	0.966093	0.972187	0.959311	0.970752	0.968178	0.980196	0.958745	0.976151	0.961947	0.967813	0.967664	0.968346	0.963586	0.927137	0.974595	0.958142	0.967682	0.968992	0.970106	0.959518	0.966845	0.958808	0.926719	0.969162	0.960577	0.956487	0.966769	0.973084	0.97181	0.976742	0.959906	0.956169
DYN-MG3	DYN168_Lady_Finger	1	1	2	3	0.993123	0.98451	0.980948	0.965552	0.966314	0.975181	0.963328	0.973778	0.971257	0.971506	0.968033	0.973868	0.96238	0.973018	0.968996	0.971327	0.968352	0.977102	0.97043	0.9661	0.971176	0.971021	0.974753	0.968503	0.971897	0.935639	0.971423	0.971502	0.970661	0.958421	0.974025	0.96951	0.971546	0.970537	0.932519	0.970079	0.970507	0.968392	0.973047	0.961307	0.971654	0.962732	0.96697	0.975601
DYN027_Bebek	DYN_2013-098_Mshia_Wa_Komba	1	1	2	2	-1	0.976121	0.980934	0.954203	0.960032	0.979104	0.951583	0.961448	0.979575	0.98079	0.977324	0.97124	0.763912	0.972556	0.977191	0.976866	0.961858	0.973135	0.979356	0.955867	0.979161	0.977027	-1	0.972583	0.979557	0.927774	0.764788	0.980584	0.978271	0.946648	0.976907	0.979581	0.963172	0.978667	0.92125	0.958725	0.975837	0.976294	0.977429	0.952668	0.964696	0.960738	0.958753	0.941195
DYN121_Hom_Sakhon_Nakhon	DYN207_Mnalouki	1	1	3	3	0.988532	0.978272	0.980931	0.969772	0.970347	0.977152	0.968068	0.973098	0.977415	0.978858	0.98312	0.976621	0.918847	0.981076	0.977207	0.983016	0.973772	0.977942	0.977085	0.973345	0.977931	0.983983	0.982679	0.98092	0.978849	0.935989	0.923768	0.977254	0.980592	0.965942	0.984358	0.978297	0.975272	0.97804	0.934723	0.975088	0.980282	0.978104	0.978844	0.970353	0.976001	0.975059	0.967926	0.960588
DYN261_Pa_Patthalong	DYN_ITC0946_Merik	1	1	2	3	0.97055	0.973401	0.980928	0.967127	0.968748	0.967923	0.958939	0.961121	0.971932	0.973516	0.971756	0.967534	0.764393	0.969223	0.966808	0.975685	0.982024	0.965167	0.967484	0.970252	0.97062	0.974785	0.973954	0.973171	0.972126	0.93045	0.767709	0.968068	0.974973	0.955212	0.971951	0.967552	0.96871	0.967722	0.926844	0.961531	0.970187	0.966378	0.973785	0.977698	0.964283	0.971926	0.959099	0.949304
DYN-MG3	DYN348_2_Prata_Ana	1	1	2	3	0.99314	0.983624	0.980904	0.965097	0.96618	0.974974	0.963067	0.973553	0.969644	0.970258	0.967562	0.973601	0.964248	0.972975	0.968039	0.970412	0.967828	0.976993	0.969099	0.965649	0.969349	0.970143	0.972935	0.967569	0.970036	0.934026	0.969543	0.970668	0.969066	0.958272	0.973187	0.968525	0.971055	0.96947	0.931886	0.969896	0.968591	0.968218	0.971513	0.960575	0.971293	0.961535	0.966916	0.975465
DYN078_EN_13_IDN075	DYN104_Grande_Naine	1	1	2	3	0.991297	0.963268	0.980884	0.960496	0.963939	0.955021	0.965387	0.966634	0.956589	0.957784	0.968755	0.960395	0.774156	0.970874	0.953438	0.969153	0.96721	0.972762	0.953475	0.980448	0.956222	0.964989	0.965469	0.96373	0.957562	0.935235	0.774638	0.953265	0.962267	0.955967	0.965977	0.953346	0.964461	0.954329	0.93334	0.96454	0.955065	0.952333	0.963184	0.975581	0.969546	0.974554	0.957295	0.983175
DYN-MG3	DYN314_Pisang_Rajah	1	1	2	3	0.993137	0.984524	0.980881	0.965045	0.966132	0.975442	0.962941	0.973457	0.970107	0.970765	0.968152	0.974026	0.942867	0.97306	0.969428	0.971256	0.967776	0.976952	0.96958	0.965577	0.970979	0.970698	0.973887	0.968208	0.970459	0.935313	0.950849	0.971243	0.96972	0.958101	0.973702	0.969125	0.970983	0.970015	0.933608	0.969786	0.969919	0.969551	0.972247	0.960512	0.971292	0.962221	0.967235	0.975338
DYN106_Gros_Michel	DYN443_Gwanhour	1	1	3	2	0.991958	0.981177	0.980871	0.958271	0.962148	0.98254	0.953135	0.969645	0.979317	0.980954	0.980659	0.980289	0.763912	0.980732	0.978882	0.987616	0.966452	0.971578	0.980175	0.960172	0.978471	-1	0.981977	0.980918	0.977887	0.929019	0.764836	0.981593	0.97819	0.950218	0.9795	0.980175	0.971555	0.980095	0.922668	0.964139	0.975599	0.978757	0.982719	0.956598	0.964342	0.964064	0.963847	0.943717
DYN-F1-048	DYN309_Pisang_Papan	1	1	2	3	0.973652	0.98159	0.98086	0.977504	0.991315	0.976287	0.98996	0.979086	0.972753	0.973529	0.973616	0.978366	0.77587	0.978856	0.971123	0.981744	0.984332	0.971429	0.970529	0.96698	0.97323	0.978395	0.981392	0.980606	0.974681	0.929418	0.777093	0.972498	0.973598	0.980937	0.980331	0.972336	0.979782	0.971956	0.926818	0.979317	0.974786	0.971599	0.978503	0.967145	0.976474	0.966106	0.969502	0.955401
DYN279_Pisang_Ambon	DYN_ITC0822_Tonton_Kepa	1	1	3	2	0.984333	0.982686	0.98086	0.9647	0.967292	0.976048	0.96405	0.976514	0.980914	0.979934	0.982677	0.979387	0.773681	0.980188	0.979116	0.982563	0.970542	0.972284	0.981865	0.969983	0.980014	0.981235	0.983944	0.977289	0.979991	-1	0.775958	0.979977	0.980784	0.95753	0.978912	0.976381	0.97424	0.978362	0.986104	0.971911	0.979194	0.977493	0.982361	0.965915	0.971441	0.969786	0.965763	0.968487
DYN121_Hom_Sakhon_Nakhon	DYN284_Pisang_Berlin_IDN074	1	1	3	2	0.971665	0.970685	0.980842	0.975146	-1	0.964206	0.984082	0.977619	0.962417	0.964039	0.97328	0.96974	0.772451	0.976179	0.96168	0.973646	0.986091	0.967204	0.961268	0.978157	0.963155	0.971121	0.97371	0.973	0.966228	0.922285	0.772714	0.962211	0.965877	0.975187	0.97513	0.962156	0.978566	0.96279	0.920601	0.979258	0.96588	0.961879	0.969622	0.97521	0.977716	0.967949	0.96565	0.958313
DYN106_Gros_Michel	DYN_ITC0786_Katual_no2	1	1	3	2	0.994963	0.980793	0.980835	0.957126	0.962657	0.984282	0.949631	0.964531	0.986998	0.989139	0.976737	0.977206	0.764409	0.971642	0.982071	0.978566	0.966821	0.974955	0.984543	0.95543	0.985784	0.981134	0.983227	0.977924	-1	0.932164	0.764004	0.985167	0.98179	0.948583	0.979099	0.982835	0.967482	0.983809	0.924568	0.960985	0.982682	0.981823	0.982833	0.953271	0.963302	0.963219	0.962319	0.944295
DYN097_Galeo	DYN168_Lady_Finger	1	1	2	3	0.996677	-1	0.980834	0.965495	0.966393	0.990128	0.963571	0.981114	0.980968	0.981169	0.977026	0.986322	0.964799	0.977005	0.980444	0.979592	0.968261	0.980282	0.982296	0.962897	0.980889	0.979874	0.980954	0.976934	0.980648	0.934832	0.975771	0.983781	0.978547	0.959496	0.979755	0.981629	0.974469	0.981781	0.930181	0.972667	0.97857	0.980074	0.97934	0.959781	0.971673	0.967459	0.970146	0.954399
DYN046_Buitenzorg	DYN122_Hom_Thong_Mokho	1	1	2	3	0.979629	0.97584	0.980827	0.968566	0.971386	0.97737	0.966231	0.973884	0.971761	0.973174	0.979076	0.974425	0.770454	0.976685	0.969784	0.976909	0.976444	0.96935	0.971	0.984945	0.971749	0.977221	0.976859	0.973145	0.971052	0.927115	0.773019	0.972527	0.974727	0.959336	0.976426	0.971278	0.974663	0.970508	0.92308	0.973599	0.968025	0.969867	0.973305	0.979754	0.975605	0.976988	0.963908	0.958318
DYN271_Palang	DYN284_Pisang_Berlin_IDN074	1	1	3	2	0.969315	0.993756	0.980825	0.974556	-1	0.975419	0.980369	0.987616	0.969703	0.970303	0.970655	0.984138	0.77076	0.979538	0.968026	0.980329	0.986287	0.964398	0.968223	0.968573	0.969642	0.975523	0.983276	0.978803	0.972875	0.928064	0.772191	0.969226	0.970863	0.971125	0.980428	0.968393	0.984324	0.967699	0.923833	0.980136	0.969831	0.966408	0.980814	0.967025	0.975424	0.965131	0.971866	0.955879
DYN114_Heva	DYN279_Pisang_Ambon	1	1	2	3	0.981308	0.981628	0.980792	0.967078	0.969516	0.973771	0.970979	0.988359	0.970513	0.971105	0.979351	0.978563	0.769066	-1	0.970101	0.985354	0.969921	0.970414	0.969896	0.976262	0.969461	0.979703	0.980304	0.983084	0.968048	0.92567	0.773055	0.971605	0.97148	0.960244	0.985505	0.970991	0.979136	0.969394	0.925417	0.977603	0.96813	0.968092	0.978285	0.969392	0.97534	0.968403	0.967868	0.953914
DYN097_Galeo	DYN348_2_Prata_Ana	1	1	2	3	0.996696	-1	0.980763	0.965423	0.966273	0.989142	0.963323	0.981052	0.979947	0.980752	0.975899	0.9854	0.966638	0.976939	0.978675	0.979492	0.968214	0.980205	0.98007	0.962568	0.979503	0.979759	0.979652	0.976841	0.979281	0.934105	0.973831	0.982311	0.977496	0.959494	0.979732	0.979971	0.974216	0.98025	0.929221	0.97263	0.977151	0.979206	0.978329	0.959472	0.971477	0.967072	0.970176	0.954117
DYN-F1-048	DYN168_Lady_Finger	1	1	2	3	0.997305	0.978836	0.980758	0.966866	0.967529	0.985355	0.963682	0.967323	0.980122	0.980967	0.976452	0.9765	0.968063	0.972298	0.981693	0.975159	0.967887	0.984914	0.981977	0.959787	0.98107	0.978489	0.977087	0.976093	0.981861	0.933621	0.97668	0.983623	0.978288	0.964699	0.976448	0.983869	0.969233	0.981211	0.931707	0.96779	0.979903	0.980504	0.974809	0.958821	0.970447	0.964495	0.965491	0.953757
DYN088_Figue_rose	DYN309_Pisang_Papan	1	1	3	3	0.970247	0.977644	0.980752	0.979168	0.993019	0.970453	0.99385	0.989489	0.965946	0.966011	0.969394	0.976031	0.774581	0.982126	0.96601	0.977799	0.987093	0.966186	0.965732	0.977348	0.966045	0.972604	0.97431	0.9773	0.966679	0.922951	0.777256	0.966518	0.966787	0.980729	0.976294	0.966403	0.984653	0.966273	0.922682	0.983042	0.968921	0.965619	0.974974	0.974574	0.980336	0.965935	0.970004	0.960222
DYN097_Galeo	DYN314_Pisang_Rajah	1	1	2	3	0.996695	-1	0.980748	0.965337	0.966215	0.990341	0.963177	0.980949	0.981242	0.982109	0.976508	0.986026	0.945148	0.976849	0.980623	0.979861	0.968146	0.980139	0.981323	0.96248	0.981402	0.98064	0.980068	0.9768	0.980343	0.934813	0.955034	0.983185	0.978088	0.959282	0.979928	0.981096	0.974127	0.981347	0.930093	0.972515	0.979092	0.981121	0.978465	0.959411	0.971418	0.967127	0.970093	0.953871
DYN-MPi2	DYN_2013-098_Mshia_Wa_Komba	1	1	2	2	-1	0.966829	0.980743	0.955666	0.961798	0.965484	0.955735	0.96455	0.962398	0.964761	0.965838	0.964555	0.766335	0.970162	0.9592	0.967185	0.964981	0.971541	0.960827	0.975297	0.962237	0.966328	0.966811	0.963764	0.963729	0.920776	0.766249	0.961796	0.967575	0.951578	0.966222	0.96046	0.964465	0.96057	0.917622	0.961948	0.960834	0.959595	0.966473	0.962587	0.962064	0.963196	0.976321	0.949463
DYN104_Grande_Naine	DYN_ITC1211_Vudu_Beo	1	1	3	2	0.993054	0.976597	0.980724	0.955697	0.95832	0.980945	0.947628	0.956569	0.98252	0.983623	0.979999	0.972718	0.759125	0.970202	0.987957	0.978567	0.966253	0.973179	0.984857	0.955703	0.983652	0.980252	0.980155	0.976118	0.985373	0.933379	0.760548	0.983804	0.980934	0.946716	0.97921	0.981921	0.9632	0.983074	0.929697	0.958992	-1	0.982712	0.981074	0.951986	0.965025	0.960939	0.957621	0.946873
DYN168_Lady_Finger	DYN_ITC1031_Veinte_Cohol	1	1	3	2	0.996496	0.974214	0.980721	0.961154	0.965271	0.979437	0.954699	0.959315	0.979259	0.979729	0.9774	0.970331	0.959754	0.968827	0.98348	0.974376	0.970515	0.978989	0.980291	0.957247	0.980381	0.977052	0.974077	0.979352	0.983795	0.935463	0.968973	0.981379	0.976787	0.95405	0.976743	0.982207	0.966233	0.979525	0.93751	0.958675	0.984216	0.97915	0.974676	0.957491	0.96291	0.964806	0.960763	0.949321
DYN-F1-048	DYN348_2_Prata_Ana	1	1	2	3	0.997319	0.978739	0.9807	0.966797	0.967389	0.984434	0.96339	0.967223	0.979104	0.980499	0.975281	0.975595	0.96985	0.972199	0.979819	0.975064	0.967862	0.984848	0.979683	0.959414	0.979668	0.978391	0.975773	0.975938	0.980452	0.932859	0.974664	0.982194	0.977259	0.96468	0.976387	0.982209	0.969009	0.979668	0.930742	0.967765	0.978462	0.979621	0.973896	0.958473	0.970196	0.964037	0.965458	0.953474
DYN104_Grande_Naine	DYN303_Pisang_Lilin	1	1	3	2	0.99182	0.970842	0.980695	0.971067	0.968254	0.959496	0.968638	0.975125	0.956343	0.957605	0.961848	0.964024	0.776362	0.97247	0.956327	0.96755	0.968101	0.980514	0.954677	0.965838	0.956254	0.962392	0.967251	0.967834	0.959183	0.918689	0.777093	0.955911	0.958186	0.971455	0.970928	0.956655	0.971033	0.955603	0.919545	0.97362	0.959729	0.954663	0.96568	0.961289	0.98983	0.958026	0.964346	0.95736
DYN-MK1	DYN104_Grande_Naine	1	1	2	3	0.991093	0.981526	0.980694	0.965413	0.967088	0.973936	0.965021	0.990084	0.963343	0.96572	0.966717	0.975894	0.771841	0.978467	0.961887	0.974972	0.96921	0.973464	0.962122	0.969601	0.963511	0.9682	0.970393	0.970507	0.964198	0.920594	0.773421	0.965109	0.964314	0.962769	0.970703	0.962644	0.980522	0.96327	0.916969	0.97593	0.962183	0.962449	0.972728	0.961229	0.976643	0.95912	0.984461	0.955618
DYN106_Gros_Michel	DYN359_Safet_Velchi	1	1	3	2	0.996171	0.975546	0.98069	0.966338	0.970104	0.967745	0.967315	0.980503	0.962987	0.964656	0.968193	0.973012	-1	0.973122	0.961745	0.970696	0.966717	0.980896	0.962557	0.964112	0.962986	0.968414	0.96945	0.967439	0.964831	0.927598	0.969176	0.964089	0.964459	0.966246	0.970695	0.963206	0.973947	0.964113	0.925422	0.974487	0.961829	0.962313	0.970725	0.960965	0.974249	0.962185	0.96659	0.956979
DYN157_Koja	DYN_ITC0434_Racadag	1	1	3	2	0.982549	0.970778	0.98069	0.9645	0.970134	0.97521	0.959982	0.96147	0.979102	0.980416	0.976454	0.96859	0.768178	0.971259	0.976324	0.975716	0.977245	0.977653	0.976045	0.971046	0.978906	0.977085	0.975339	0.978327	0.980454	0.930991	0.771025	0.977859	0.980684	0.956311	0.976305	0.977448	0.968354	0.975838	0.92941	0.961458	0.979101	0.976491	0.973367	0.971218	0.965904	0.974027	0.961496	0.950023
DYN279_Pisang_Ambon	DYN298_Pisang_Kelat	1	1	3	3	0.980392	0.974333	0.980683	0.968752	0.97265	0.964145	0.973441	0.983097	0.962028	0.962559	0.974668	0.969931	0.962534	0.980272	0.959497	0.973698	0.971436	0.970373	0.959838	0.98491	0.961404	0.970382	0.971199	0.970005	0.961568	0.927116	0.961522	0.961217	0.964495	0.964482	0.972563	0.96067	0.975966	0.960985	0.925492	0.97693	0.96119	0.959716	0.970079	0.978011	0.975812	0.975683	0.96511	0.961781
DYN106_Gros_Michel	DYN131_IDN_110	1	1	3	2	0.992404	0.975678	0.980673	0.973644	0.979482	0.964889	0.983584	0.984089	0.959578	0.961473	0.965456	0.973412	0.779152	0.975912	0.959947	0.972317	0.969177	0.981588	0.95899	0.967684	0.959432	0.9677	0.969856	0.971447	0.962085	0.920959	0.779291	0.961389	0.961351	-1	0.971186	0.960678	0.978421	0.960712	0.921384	0.98341	0.961772	0.959648	0.973198	0.961341	0.978481	0.959041	0.967179	0.955342
DYN348_2_Prata_Ana	DYN_ITC1031_Veinte_Cohol	1	1	3	2	0.996512	0.974161	0.980669	0.961085	0.965183	0.97851	0.954476	0.959262	0.978699	0.97937	0.976314	0.969457	0.961594	0.968815	0.982202	0.974271	0.970465	0.978921	0.978588	0.956967	0.979571	0.976954	0.973303	0.979266	0.982952	0.934616	0.967115	0.979873	0.976241	0.954056	0.976687	0.981007	0.965998	0.97777	0.937042	0.958657	0.983333	0.978263	0.97422	0.95723	0.962728	0.964432	0.960783	0.949207
DYN067_Dibit	DYN157_Koja	1	1	2	3	0.98158	0.978841	0.980665	0.960375	0.965802	0.980111	0.961082	0.970631	0.98288	0.983761	0.981352	0.977193	0.764265	0.977378	0.981982	0.982381	0.968786	0.978553	0.98252	0.967418	0.983002	0.983093	0.985546	0.977868	0.981769	0.932676	0.768936	0.98259	0.982207	0.957147	0.978526	0.979862	0.968873	0.981686	0.92963	0.965833	0.984312	0.981112	-1	0.964148	0.966895	0.969629	0.965693	0.949018
DYN067_Dibit	DYN309_Pisang_Papan	1	1	2	3	0.966987	0.980523	0.980658	0.96835	0.987259	0.973155	0.985206	0.978867	0.972219	0.972309	0.972717	0.978533	0.764614	0.978742	0.970852	0.982664	0.98132	0.961491	0.970745	0.966622	0.972268	0.97757	0.980754	0.977995	0.973161	0.926961	0.76751	0.971624	0.972258	0.970106	0.977807	0.969782	0.976282	0.970677	0.923776	0.973194	0.974585	0.969323	-1	0.965851	0.969933	0.963316	0.966038	0.951426
DYN-F1-048	DYN314_Pisang_Rajah	1	1	2	3	0.997314	0.978714	0.980647	0.966664	0.967285	0.985342	0.963222	0.967034	0.980368	0.981679	0.975708	0.97615	0.948335	0.972078	0.981888	0.975389	0.967761	0.984773	0.980758	0.959319	0.981668	0.979213	0.975957	0.975868	0.981353	0.933558	0.955844	0.982984	0.977708	0.964454	0.976572	0.983314	0.968849	0.980646	0.931479	0.967591	0.980486	0.981523	0.973986	0.958375	0.9701	0.9641	0.965316	0.953226
DYN-MPi2	DYN279_Pisang_Ambon	1	1	2	3	0.977087	0.975547	0.980643	0.964729	0.969153	0.967288	0.965918	0.981436	0.963631	0.964757	0.971137	0.969279	0.767146	0.978694	0.959075	0.972413	0.970382	0.965365	0.960475	0.986177	0.963176	0.969985	0.972627	0.969294	0.963927	0.921814	0.769152	0.961531	0.96677	0.95855	0.970746	0.960269	0.974653	0.960844	0.919944	0.973141	0.960798	0.95955	0.972402	0.97217	0.972666	0.966713	0.984821	0.955845
DYN314_Pisang_Rajah	DYN_ITC1031_Veinte_Cohol	1	1	3	2	0.996513	0.974128	0.980611	0.96094	0.965069	0.979609	0.954273	0.959074	0.98003	0.980637	0.97689	0.970041	0.940136	0.968696	0.983224	0.974594	0.970369	0.978851	0.979833	0.956859	0.980497	0.977793	0.973627	0.979222	0.983972	0.934264	0.948333	0.980698	0.976855	0.953805	0.976853	0.982135	0.965836	0.978862	0.936796	0.958465	0.984339	0.979252	0.974313	0.957107	0.962612	0.964469	0.960626	0.948725
DYN314_Pisang_Rajah	DYN426_Yangambi_km5	1	1	3	3	0.995207	0.978978	0.9806	0.984716	0.974237	0.968757	0.973579	0.980116	0.963568	0.96548	0.967823	0.971851	0.950184	0.972902	0.963811	0.970316	0.97038	0.985475	0.963314	0.965372	0.964847	0.968466	0.969992	0.970609	0.967251	0.927167	0.960476	0.965842	0.965529	0.972731	0.97102	0.96423	0.975413	0.964392	0.928054	0.983687	0.966137	0.964171	0.972098	0.9626	0.976993	0.961695	0.967557	0.95846
DYN121_Hom_Sakhon_Nakhon	DYN122_Hom_Thong_Mokho	1	1	3	3	0.985334	0.980797	0.9806	0.974945	0.974016	0.977224	0.97248	0.983047	0.972996	0.975304	0.980371	0.977449	0.776689	0.981552	0.971924	0.981033	0.977191	0.974676	0.97302	0.981123	0.973414	0.980167	0.980977	0.977985	0.973898	0.929442	0.778821	0.974296	0.976754	0.969563	0.981744	0.973068	0.979442	0.973229	0.926889	0.982938	0.972848	0.972097	0.977868	0.973852	0.983902	0.973974	0.970435	0.962504
DYN168_Lady_Finger	DYN426_Yangambi_km5	1	1	3	3	0.995193	0.979084	0.980595	0.985258	0.97442	0.968274	0.974024	0.980428	0.964868	0.966145	0.967875	0.971464	0.969776	0.972893	0.963809	0.97035	0.970858	0.985628	0.964487	0.965917	0.965303	0.968711	0.97125	0.971053	0.968686	0.927497	0.98121	0.966013	0.966436	0.973007	0.971056	0.964785	0.976008	0.964862	0.927553	0.983928	0.967067	0.962971	0.97323	0.963375	0.977385	0.962385	0.967429	0.959012
DYN179_Luba	DYN305_Pisang_Mas	1	1	3	2	0.962247	0.969337	0.980572	0.96804	0.972154	0.970478	0.948179	0.956196	0.974929	0.975723	0.968416	0.969854	0.917003	0.965817	0.970818	0.977046	-1	0.954675	0.972002	0.960285	0.9741	0.97644	0.973717	0.97421	0.978183	0.931739	0.918193	0.97203	0.975152	0.947509	0.971475	0.97152	0.971069	0.971466	0.927775	0.957703	0.973079	0.97011	0.972642	0.966774	0.959764	0.962313	0.957141	0.952514
DYN_2013-098_Mshia_Wa_Komba	DYN_ITC0568_Malaysian_Blood	1	1	2	2	-1	0.958733	0.980568	0.953414	0.960321	0.9537	0.959584	0.960082	0.954227	0.956001	0.97124	0.95628	0.763657	0.96877	0.952195	0.968221	0.962887	0.970736	0.953117	0.972693	0.953581	0.964244	0.962555	0.962955	0.954389	0.915474	0.763006	0.95296	0.960524	0.947359	0.964429	0.953322	0.958	0.953827	0.913799	0.959794	0.953181	0.951826	0.963417	0.970055	0.961927	0.972338	0.951468	0.944186
DYN-F1-048	DYN305_Pisang_Mas	1	1	2	2	0.96564	0.972495	0.980554	0.979318	0.979241	0.973223	0.956962	0.966384	0.969286	0.970567	0.965353	0.971431	0.76624	0.967871	0.966938	0.975519	-1	0.960542	0.966474	0.959375	0.970021	0.974077	0.973392	0.973421	0.973066	0.925212	0.767644	0.968795	0.970359	0.960776	0.9719	0.968387	0.977781	0.967757	0.921059	0.965497	0.970211	0.968437	0.971582	0.965479	0.969017	0.959081	0.96139	0.950958
DYN348_2_Prata_Ana	DYN426_Yangambi_km5	1	1	3	3	0.995208	0.978177	0.980545	0.984699	0.974219	0.967999	0.97367	0.980179	0.962982	0.964861	0.96727	0.971111	0.971542	0.972789	0.962458	0.969464	0.970361	0.985496	0.962724	0.965389	0.963148	0.967866	0.969121	0.970081	0.966507	0.926026	0.979187	0.965113	0.964589	0.972851	0.970196	0.963552	0.975468	0.963794	0.926541	0.983752	0.964824	0.962737	0.971529	0.96257	0.976982	0.961118	0.967277	0.958592
DYN284_Pisang_Berlin_IDN074	DYN297_Pisang_Kayu	1	1	2	3	0.9684	0.971603	0.980544	0.971932	-1	0.964512	0.981511	0.974606	0.964345	0.965329	0.974899	0.969724	0.766757	0.975509	0.962159	0.975069	0.987389	0.963446	0.962204	0.983828	0.963742	0.972314	0.974531	0.971743	0.96693	0.922612	0.76727	0.963263	0.969107	0.967726	0.97561	0.961898	0.977419	0.962709	0.919119	0.976112	0.965159	0.962205	0.972246	0.981947	0.974435	0.973417	0.963955	0.959051
DYN148_Khai_Nai_on	DYN279_Pisang_Ambon	1	1	2	3	0.979591	0.984644	0.980528	0.971656	0.971591	0.969277	0.974663	-1	0.961985	0.96375	0.969528	0.978222	0.774289	0.986497	0.960712	0.977707	0.970747	0.96996	0.961338	0.976872	0.961584	0.971536	0.975559	0.973252	0.961759	0.920854	0.777057	0.963026	0.964317	0.966905	0.97364	0.961565	0.985127	0.961736	0.918601	0.981316	0.960294	0.960604	0.976041	0.969717	0.979424	0.965149	0.972886	0.956765
DYN122_Hom_Thong_Mokho	DYN135_Intokatoke	1	1	3	3	0.982657	0.979759	0.980452	0.967103	0.970186	0.981778	0.965938	0.974888	0.979934	0.980921	0.982688	0.977853	0.769527	0.978065	0.975681	0.980185	0.975782	0.970475	0.977471	0.985828	0.980446	0.981049	0.979999	0.978043	0.977647	0.932709	0.773103	0.97914	0.981491	0.958298	0.979456	0.977393	0.974966	0.977982	0.928654	0.974023	0.975388	0.977602	0.977208	0.979486	0.975608	0.981219	0.965893	0.95908
DYN207_Mnalouki	DYN314_Pisang_Rajah	1	1	3	3	0.99987	0.972456	0.980428	0.959162	0.96216	0.979086	0.957099	0.960418	0.980172	0.981791	0.975271	0.972217	0.963543	0.969291	0.981239	0.974304	0.964697	0.983132	0.981349	0.960417	0.980585	0.978065	0.973615	0.97236	0.979212	0.9346	0.968911	0.981501	0.977046	0.954938	0.974017	0.982345	0.964316	0.979861	0.933258	0.961457	0.979482	0.980219	0.970897	0.95866	0.963906	0.966662	0.959876	0.95192
DYN-MPa2	DYN168_Lady_Finger	1	1	2	3	0.998302	0.971962	0.980421	0.962614	0.964314	0.968563	0.960183	0.968892	0.968759	0.969315	0.968989	0.968808	0.962795	0.967896	0.968008	0.969679	0.964097	0.990989	0.968939	0.960439	0.968997	0.968253	0.972275	0.964768	0.969879	0.927153	0.968245	0.970605	0.968785	0.956938	0.970314	0.968779	0.969101	0.967777	0.922936	0.96617	0.969206	0.967294	0.970729	0.956651	0.968731	0.96179	0.972904	0.951779
DYN088_Figue_rose	DYN_ITC0078_Wh_o_Gu	1	1	3	3	0.97767	0.984701	0.980417	0.971871	0.971615	0.98155	0.972182	0.983139	0.977064	0.97847	0.987825	0.982849	0.772655	0.991596	0.976487	0.987796	0.975732	0.969637	0.977327	0.984469	0.976907	0.985512	0.985561	0.984908	0.975345	0.93384	0.775275	0.978805	0.981977	0.964839	0.984816	0.978436	0.981582	0.977823	0.933956	0.97702	0.976433	0.976579	0.984635	0.978119	0.977102	0.980468	0.973297	0.960115
DYN-MPa2	DYN314_Pisang_Rajah	1	1	2	3	0.998313	0.972081	0.980416	0.962133	0.964182	0.968873	0.959799	0.968499	0.967256	0.968446	0.969236	0.969168	0.943129	0.968068	0.968076	0.969494	0.963565	0.990817	0.967608	0.95988	0.968336	0.967765	0.971216	0.964519	0.96822	0.927011	0.947485	0.970237	0.967667	0.956559	0.970165	0.968149	0.968548	0.967207	0.923605	0.965827	0.968243	0.968416	0.969613	0.955865	0.968296	0.961367	0.973242	0.951177
DYN168_Lady_Finger	DYN207_Mnalouki	1	1	3	3	0.999867	0.972247	0.98041	0.959229	0.96222	0.979008	0.957215	0.960488	0.980708	0.981277	0.975779	0.972639	0.96906	0.96932	0.982203	0.973756	0.964782	0.983123	0.98242	0.960487	0.980568	0.977191	0.97439	0.972377	0.979701	0.93502	0.975112	0.982143	0.977735	0.954989	0.973753	0.9829	0.964628	0.980104	0.933915	0.961522	0.980091	0.980127	0.9716	0.958758	0.963871	0.966511	0.959874	0.952349
DYN106_Gros_Michel	DYN163_Kunnan	1	1	3	2	0.994881	0.976852	0.980397	0.96811	0.968809	0.968956	0.967277	0.982116	0.963542	0.965178	0.965263	0.972702	0.968566	0.974611	0.961615	0.97191	0.966901	0.979149	0.962543	0.964072	0.964421	0.967508	0.970036	0.96941	0.963991	0.927664	-1	0.965201	0.963753	0.9659	0.969575	0.963316	0.975543	0.963602	0.925702	0.973763	0.962905	0.962613	0.971048	0.961335	0.975405	0.961204	0.966803	0.956902
DYN207_Mnalouki	DYN348_2_Prata_Ana	1	1	3	3	0.999881	0.972083	0.980395	0.95915	0.962175	0.978187	0.957163	0.960463	0.979257	0.980841	0.975005	0.971873	0.971814	0.969334	0.980486	0.973592	0.964693	0.98316	0.980403	0.960391	0.979332	0.977019	0.973263	0.972197	0.978337	0.934513	0.97459	0.980992	0.976588	0.955031	0.973642	0.981264	0.964346	0.978844	0.933014	0.961527	0.978814	0.979301	0.970501	0.958693	0.963834	0.966283	0.959884	0.952142
DYN-MG3	DYN279_Pisang_Ambon	1	1	2	3	0.979451	0.987504	0.980379	0.968566	0.969203	0.973461	0.968074	0.98497	0.967566	0.968614	0.973665	0.978984	0.772464	0.98143	0.965957	0.976463	0.970187	0.969527	0.967845	0.973819	0.966799	0.97416	0.978679	0.972204	0.96618	0.931025	0.774089	0.968109	0.969858	0.959679	0.976104	0.966127	0.976751	0.967318	0.928616	0.975808	0.965814	0.965451	0.976257	0.966788	0.9767	0.965897	0.968668	0.974917
DYN-MPa2	DYN348_2_Prata_Ana	1	1	2	3	0.998318	0.971138	0.980359	0.962132	0.964174	0.968326	0.959938	0.968619	0.966924	0.968074	0.968601	0.968654	0.964625	0.96783	0.966795	0.968768	0.96355	0.990866	0.967262	0.95993	0.966786	0.967343	0.970171	0.963845	0.967696	0.925715	0.966271	0.96976	0.966935	0.956738	0.969507	0.967657	0.968639	0.966793	0.921946	0.965949	0.967013	0.967171	0.968951	0.955871	0.968324	0.9606	0.97292	0.951332
DYN279_Pisang_Ambon	DYN377_Sowmuk	1	1	3	2	0.985049	0.984565	0.980356	0.965957	0.970134	0.976331	0.963898	0.979981	0.975648	0.978228	0.979068	0.978948	0.767247	0.99103	0.973982	0.98771	0.973295	0.97175	0.974472	0.970393	0.975408	0.984229	0.98178	-1	0.977691	0.929083	0.770885	0.975007	0.977856	0.959088	0.986905	0.975334	0.976242	0.973123	0.92877	0.973094	0.976189	0.970441	0.980744	0.965558	0.973692	0.969283	0.965834	0.950568
DYN106_Gros_Michel	DYN303_Pisang_Lilin	1	1	3	2	0.991826	0.974861	0.980345	0.971672	0.970593	0.962095	0.970971	0.982575	0.957085	0.958242	0.962773	0.968717	0.779047	0.975181	0.95674	0.968731	0.96764	0.980613	0.954839	0.965066	0.956855	0.962049	0.967968	0.97022	0.960918	0.920238	0.780476	0.956717	0.958114	0.975901	0.972975	0.956956	0.974461	0.955765	0.921327	0.976968	0.960798	0.954848	0.969592	0.959939	0.989089	0.957147	0.967203	0.954733
DYN-MPa2	DYN279_Pisang_Ambon	1	1	2	3	0.987639	0.977232	0.98032	0.967097	0.968573	0.968796	0.966366	0.9823	0.96526	0.967266	0.974814	0.973148	0.772107	0.977347	0.964679	0.974265	0.9673	0.984699	0.967432	0.968902	0.965253	0.971806	0.975302	0.969206	0.966686	0.921871	0.77124	0.968215	0.96762	0.960151	0.973606	0.966496	0.976143	0.966007	0.918302	0.974592	0.965697	0.96522	0.973611	0.962341	0.975149	0.965814	0.97429	0.950953
DYN-F1-075	DYN279_Pisang_Ambon	1	1	2	3	0.982022	0.972452	0.98031	0.969389	0.9738	0.960546	0.975648	0.981574	0.95939	0.959839	0.971063	0.96812	0.776283	0.978603	0.955544	0.971141	0.970253	0.973465	0.954824	0.98237	0.958773	0.968024	0.967975	0.969577	0.959876	0.92246	0.777372	0.956348	0.962612	0.973227	0.97067	0.955927	0.973431	0.956168	0.921718	0.976516	0.957384	0.954801	0.968104	0.977077	0.976583	0.975587	0.963751	0.955366
DYN270_Paka	DYN_ITC0078_Wh_o_Gu	1	1	2	3	0.992893	0.971413	0.980293	0.960269	0.96394	0.971788	0.961413	0.960839	0.972855	0.974609	0.986812	0.969182	0.770119	0.973079	0.972092	0.975608	0.964778	-1	0.972671	0.967739	0.971524	0.976924	0.973838	0.974311	0.973419	0.928794	0.768409	0.973313	0.973794	0.954578	0.975839	0.973685	0.96272	0.972814	0.927526	0.964055	0.974228	0.970434	0.97336	0.964352	0.964095	0.974576	0.957233	0.94561
DYN171_Laknao	DYN309_Pisang_Papan	1	1	3	3	0.972043	0.981133	0.980288	0.971897	0.990007	0.974742	0.986264	0.973183	0.976558	0.977219	0.976094	0.978005	0.938158	0.977312	0.974725	0.98307	0.983834	0.96615	0.975194	0.9686	0.977654	0.97965	0.982715	0.980031	0.978526	0.935723	0.942852	0.974917	0.981202	0.971052	0.97931	0.974011	0.976973	0.974674	0.932898	0.973431	0.978783	0.974542	0.980524	0.969997	0.970823	0.969586	0.967521	0.957683
DYN078_EN_13_IDN075	DYN106_Gros_Michel	1	1	2	3	0.991303	0.967995	0.980278	0.961731	0.967302	0.958159	0.968227	0.974874	0.957461	0.958962	0.969718	0.965637	0.777235	0.974351	0.953918	0.970179	0.965884	0.973288	0.95404	0.978248	0.956994	0.964701	0.96731	0.966338	0.958405	0.936257	0.778792	0.954264	0.962601	0.959938	0.967622	0.954047	0.969084	0.954777	0.934477	0.968503	0.955765	0.95302	0.967754	0.973493	0.968721	0.973318	0.960395	0.977475
DYN271_Palang	DYN292_Pisang_Jaran	1	1	3	2	0.9673	0.990304	0.980256	0.97402	0.971981	0.972868	0.967388	0.984625	0.968965	0.969159	0.975083	0.979369	0.764924	0.980159	0.96413	0.98039	0.983673	0.958953	0.965613	0.983264	0.96838	0.976226	0.979396	0.973617	0.967552	0.927357	0.768971	0.965791	0.973981	0.956739	0.975381	0.965162	0.980929	0.96502	0.922677	0.974871	0.963312	0.96232	0.977127	-1	0.973992	0.98029	0.966488	0.955622
DYN242_Niyarma_Yik	DYN279_Pisang_Ambon	1	1	2	3	0.982054	0.984439	0.980239	0.963393	0.967184	0.976788	0.962397	0.979627	0.975511	0.977444	0.98469	0.984835	0.763822	0.988202	0.97318	-1	0.972381	0.967109	0.977314	0.968649	0.974783	0.987399	0.983038	0.982598	0.973812	0.928745	0.76844	0.977254	0.977529	0.953226	0.981475	0.973986	0.976884	0.976139	0.923106	0.970731	0.974106	0.974187	0.98024	0.966325	0.969908	0.968739	0.964714	0.948522
DYN-Borli1	DYN_2013-098_Mshia_Wa_Komba	1	1	2	2	-1	0.970519	0.980228	0.961162	0.962164	0.972481	0.955197	0.959622	0.970365	0.972216	0.968279	0.966751	0.772972	0.966516	0.970131	0.968964	0.965916	0.979082	0.970479	0.95581	0.970058	0.970519	0.968433	0.967191	0.972582	0.924184	0.771876	0.972513	0.970422	0.955824	0.970915	0.971874	0.963671	0.970424	0.920749	0.960653	0.969891	0.96964	0.966288	0.955636	0.969071	0.958908	0.958272	0.945829
DYN160_Kumburgh	DYN305_Pisang_Mas	1	1	2	2	0.963359	0.9653	0.980212	0.960819	0.970848	0.9696	0.946513	0.952453	0.968116	0.971099	-1	0.970291	0.752425	0.965262	0.965752	0.977857	-1	0.954957	0.967934	0.963965	0.967594	0.975998	0.970877	0.969126	0.971733	0.924142	0.751702	0.968711	0.970724	0.943666	0.972542	0.96627	0.96623	0.9668	0.918364	0.954879	0.967727	0.966022	0.969256	0.97133	0.957446	0.965702	0.950586	0.944032
DYN121_Hom_Sakhon_Nakhon	DYN292_Pisang_Jaran	1	1	3	2	0.968088	0.964493	0.980212	0.975308	0.972446	0.962315	0.96657	0.971379	0.96088	0.962288	0.973983	0.964348	0.765519	0.975705	0.958188	0.972386	0.985312	0.960536	0.958311	0.986748	0.961484	0.970692	0.968936	0.970357	0.962342	0.920272	0.767452	0.958517	0.966127	0.960445	0.970889	0.958524	0.974012	0.958359	0.918669	0.970396	0.959182	0.956833	0.966212	-1	0.972742	0.979873	0.959904	0.957579
DYN-F1-050	DYN309_Pisang_Papan	1	1	2	3	0.972919	0.981279	0.980171	0.976721	0.991582	0.976035	0.989411	0.978191	0.972808	0.973487	0.973181	0.977923	0.774956	0.978527	0.971032	0.981913	0.9848	0.970476	0.97047	0.966927	0.973133	0.978413	0.98109	0.980769	0.974871	0.929006	0.775862	0.972399	0.973378	0.98437	0.980504	0.972128	0.979877	0.971889	0.926108	0.97881	0.974802	0.971569	0.978166	0.966773	0.975769	0.965892	0.968962	0.95507
DYN121_Hom_Sakhon_Nakhon	DYN261_Pa_Patthalong	1	1	3	2	0.970447	0.968521	0.980168	0.975974	0.976264	0.963977	0.969741	0.973016	0.961346	0.962381	0.969598	0.965104	0.771524	0.973697	0.959275	0.971421	0.985158	0.968091	0.958953	0.973207	0.961947	0.969068	0.969428	0.971466	0.964101	0.921357	0.774465	0.959777	0.963732	0.968886	0.971176	0.96029	0.975476	0.960212	0.920896	0.974029	0.962877	0.959732	0.96857	0.977384	0.975566	0.964399	0.964561	0.956836
DYN097_Galeo	DYN305_Pisang_Mas	1	1	2	2	0.964372	-1	0.980162	0.974204	0.978084	0.977312	0.956677	0.977712	0.969876	0.971008	0.96562	0.983142	0.7624	0.971872	0.96647	0.979182	-1	0.955768	0.967424	0.962121	0.970449	0.974824	0.976349	0.974004	0.971748	0.924827	0.766492	0.969364	0.970798	0.95316	0.974289	0.967054	0.983205	0.96747	0.918769	0.968652	0.968492	0.967396	0.975483	0.966302	0.969334	0.961555	0.965267	0.949507
DYN027_Bebek	DYN279_Pisang_Ambon	1	1	2	3	0.981809	0.986642	0.980124	0.962714	0.966722	0.980228	0.961797	0.978457	0.98045	0.981152	0.983261	0.979373	0.764215	0.982276	0.976464	0.984683	0.968188	0.968226	0.97947	0.967631	0.978506	0.98331	-1	0.978063	0.979353	0.930567	0.767116	0.979757	0.980837	0.952903	0.982879	0.978615	0.974645	0.978223	0.923569	0.970933	0.976133	0.975375	0.983797	0.962664	0.972974	0.966426	0.966414	0.949105
DYN-MG3	DYN_2013-098_Mshia_Wa_Komba	1	1	2	2	-1	0.981614	0.98012	0.960779	0.962265	0.973084	0.958285	0.968874	0.967793	0.96879	0.965982	0.970932	0.772089	0.970065	0.966184	0.968809	0.964854	0.975982	0.967436	0.961384	0.967262	0.968513	0.970535	0.964973	0.968508	0.929889	0.772068	0.969333	0.967709	0.952443	0.971197	0.966851	0.967211	0.967714	0.926456	0.965946	0.966694	0.966398	0.969433	0.956624	0.96682	0.958608	0.962787	0.968486
DYN153_Kingala_1	DYN305_Pisang_Mas	1	1	3	2	0.965544	0.964063	0.980115	0.978923	0.980278	0.960768	0.956238	0.968579	0.955556	0.956292	0.954817	0.96223	0.949103	0.961912	0.9542	0.964868	-1	0.956404	0.954399	0.961009	0.95653	0.96023	0.960012	0.96223	0.959383	0.917161	0.960561	0.955577	0.955486	0.957709	0.960392	0.95384	0.975212	0.95482	0.913553	0.968235	0.956332	0.955789	0.963391	0.968811	0.97222	0.950326	0.95769	0.954026
DYN-MPa2	DYN_ITC0078_Wh_o_Gu	1	1	2	3	0.988891	0.977075	0.980082	0.965481	0.967789	0.973354	0.965033	0.970958	0.972404	0.974948	0.987089	0.974676	0.771619	0.980597	0.972174	0.98066	0.969193	0.984635	0.973041	0.9726	0.972463	0.978821	0.981616	0.976289	0.972765	0.930048	0.769255	0.974579	0.976525	0.956502	0.980135	0.974076	0.972737	0.972748	0.928025	0.970969	0.974703	0.972048	0.979704	0.967555	0.971606	0.97506	0.975328	0.950839
DYN168_Lady_Finger	DYN179_Luba	1	1	3	3	0.997435	0.975227	0.980081	0.958007	0.961636	0.981583	0.954552	0.958735	0.984642	0.984498	0.978629	0.973804	0.968771	0.969806	0.983422	0.976109	0.965609	0.978682	0.985328	0.959493	0.983575	0.980229	0.976661	0.974904	0.984524	0.939188	0.974086	0.985785	0.980661	0.951934	0.975851	0.98528	0.963666	0.984409	0.935565	0.960491	0.981298	0.981569	0.974961	0.957802	0.962864	0.967589	0.960858	0.951988
DYN179_Luba	DYN314_Pisang_Rajah	1	1	3	3	0.997448	0.975243	0.980076	0.957953	0.961523	0.981801	0.954202	0.95862	0.985803	0.985427	0.978033	0.973535	0.967098	0.969703	0.984423	0.976428	0.965629	0.978615	0.985223	0.959146	0.985002	0.980995	0.976659	0.974812	0.985162	0.938863	0.972011	0.985242	0.981207	0.951867	0.976063	0.985206	0.963449	0.98357	0.936743	0.960456	0.982786	0.982612	0.975078	0.957498	0.962703	0.967232	0.960886	0.952085
DYN157_Koja	DYN273_Pallen_Berry	1	1	3	2	0.981291	0.979455	0.980034	0.973259	0.974317	0.970231	0.975444	0.980748	0.967933	0.968688	0.975504	0.976471	0.774251	0.978097	0.965719	0.975963	0.971888	0.98069	0.966359	0.977853	0.968162	0.973473	0.975776	0.973056	0.968029	0.927289	0.777473	0.968202	0.970614	0.973735	0.975239	0.966067	0.974929	0.967258	0.926206	-1	0.967729	0.967228	0.975723	0.96965	0.980466	0.968409	0.96864	0.95769
DYN179_Luba	DYN348_2_Prata_Ana	1	1	3	3	0.997457	0.975129	0.980007	0.957932	0.961483	0.980686	0.954252	0.958637	0.984503	0.984039	0.977467	0.972901	0.971274	0.969705	0.982435	0.976018	0.965568	0.97862	0.983949	0.959128	0.983053	0.980116	0.976257	0.974783	0.984008	0.93788	0.973644	0.98433	0.980578	0.951934	0.975823	0.984159	0.96345	0.98253	0.935536	0.960463	0.980789	0.980676	0.974848	0.957454	0.962627	0.96714	0.960826	0.951972
DYN-F1-075	DYN_2013-098_Mshia_Wa_Komba	1	1	2	2	-1	0.965645	0.979981	0.960816	0.966375	0.957939	0.965723	0.963791	0.958793	0.960868	0.969598	0.962612	0.774693	0.969121	0.956125	0.968486	0.964534	0.97951	0.955671	0.971774	0.958179	0.965652	0.963534	0.965127	0.960148	0.921508	0.77411	0.9561	0.964885	0.963363	0.967256	0.956621	0.962121	0.956383	0.919783	0.96515	0.956786	0.954512	0.962947	0.968614	0.967248	0.973171	0.955542	0.947718
DYN-PP2	DYN314_Pisang_Rajah	1	1	2	3	0.988564	0.965725	0.979961	0.961878	0.96387	0.958659	0.962968	0.96893	0.957278	0.958999	0.965304	0.962366	0.937292	0.971019	0.956066	0.967718	0.967248	0.972318	0.956222	0.981397	0.957527	0.963893	0.966981	0.963381	0.958374	0.929935	0.944209	0.95629	0.960889	0.957969	0.968633	0.955669	0.967653	0.956796	0.92937	0.968753	0.95682	0.956606	0.966102	0.968484	0.970994	0.967147	0.960139	0.9794
DYN-F1-050	DYN305_Pisang_Mas	1	1	2	2	0.964918	0.971542	0.979961	0.978068	0.979624	0.972873	0.956229	0.965241	0.969371	0.970506	0.965206	0.970832	0.765339	0.967635	0.966776	0.975533	-1	0.959905	0.966371	0.959281	0.969897	0.974096	0.973354	0.973482	0.973225	0.925181	0.766338	0.968692	0.970166	0.963447	0.972292	0.968166	0.977229	0.967651	0.920695	0.964809	0.970327	0.968403	0.971451	0.96505	0.967774	0.958639	0.960755	0.950506
DYN097_Galeo	DYN309_Pisang_Papan	1	1	2	3	0.971135	-1	0.979935	0.97467	0.989132	0.979313	0.988819	0.988696	0.972909	0.97378	0.972864	0.98847	0.771257	0.980869	0.970755	0.983347	0.9838	0.966316	0.97124	0.968753	0.973324	0.9783	0.983126	0.98023	0.973414	0.92936	0.774603	0.972613	0.974028	0.97464	0.982173	0.970937	0.981993	0.971664	0.924743	0.981375	0.973204	0.970349	0.98123	0.967119	0.976052	0.967801	0.971677	0.954454
DYN-F1-061	DYN104_Grande_Naine	1	1	2	3	0.992222	0.969087	0.979923	0.968554	0.968534	0.958903	0.967956	0.972313	0.955909	0.957614	0.960692	0.96394	0.779075	0.96948	0.955139	0.966414	0.967402	0.979587	0.953488	0.965532	0.95569	0.962523	0.963607	0.964378	0.958175	0.922367	0.779778	0.954263	0.958147	0.971359	0.965819	0.955437	0.969051	0.954234	0.921549	0.971369	0.95672	0.953051	0.963642	0.961381	0.975696	0.959795	0.969733	0.959021
DYN122_Hom_Thong_Mokho	DYN127_IDN_077	1	1	3	2	0.975536	0.975808	0.979909	-1	0.974243	0.969755	0.965851	0.980011	0.962578	0.96397	0.964175	0.970586	0.771448	0.973314	0.960861	0.970965	0.982895	0.966481	0.961399	0.9686	0.962699	0.968538	0.971567	0.968505	0.965242	0.921441	0.775203	0.963687	0.96454	0.967493	0.972105	0.961338	0.978503	0.961511	0.919028	0.981787	0.962036	0.961378	0.970326	0.970532	0.97904	0.959743	0.964738	0.959904
DYN088_Figue_rose	DYN292_Pisang_Jaran	1	1	3	2	0.963608	0.967709	0.979905	0.976343	0.971619	0.963685	0.968034	0.98048	0.959457	0.960796	0.96921	0.966358	0.765288	0.978542	0.957307	0.972764	0.983833	0.956039	0.957279	0.986301	0.95929	0.968206	0.968697	0.969392	0.958652	0.918895	0.76879	0.957638	0.96472	0.95998	0.969417	0.958067	0.978935	0.956898	0.917687	0.971059	0.957332	0.955556	0.968981	-1	0.973502	0.974681	0.9637	0.956887
DYN-PP2	DYN168_Lady_Finger	1	1	2	3	0.988547	0.965488	0.979901	0.962283	0.963899	0.95848	0.963132	0.969043	0.959018	0.959601	0.964923	0.962257	0.956632	0.970755	0.956116	0.967753	0.967607	0.972373	0.957446	0.98155	0.957765	0.964204	0.967506	0.963437	0.959669	0.929557	0.964363	0.956572	0.961827	0.958079	0.968631	0.956519	0.968393	0.957302	0.928475	0.968814	0.957412	0.955731	0.967065	0.968836	0.971108	0.967132	0.959864	0.979686
DYN131_IDN_110	DYN314_Pisang_Rajah	1	1	2	3	0.992404	0.973172	0.9799	0.970331	0.977668	0.963221	0.980445	0.975022	0.958664	0.960544	0.96514	0.969248	0.946566	0.971309	0.960173	0.967767	0.967029	0.981753	0.958371	0.965605	0.959929	0.965317	0.966885	0.968063	0.962254	0.924672	0.953695	0.960166	0.961376	-1	0.969557	0.960301	0.971679	0.959137	0.925908	0.980431	0.962052	0.958787	0.968121	0.96014	0.976497	0.959823	0.962965	0.957177
DYN-PP2	DYN348_2_Prata_Ana	1	1	2	3	0.988569	0.964777	0.979884	0.961907	0.96383	0.958091	0.96305	0.969016	0.956974	0.958624	0.964497	0.961853	0.958602	0.97072	0.954789	0.967014	0.967214	0.972341	0.955849	0.981471	0.956039	0.963513	0.965835	0.962688	0.957798	0.928499	0.962763	0.955821	0.96011	0.958108	0.967911	0.955209	0.967728	0.956394	0.927524	0.968821	0.955602	0.955376	0.965478	0.968432	0.971049	0.966318	0.959774	0.979397
DYN131_IDN_110	DYN168_Lady_Finger	1	1	2	3	0.99239	0.973017	0.979839	0.970731	0.97781	0.963009	0.980898	0.975175	0.960073	0.961318	0.965044	0.96915	0.966214	0.971067	0.960288	0.967818	0.967374	0.981885	0.95981	0.966022	0.960442	0.96566	0.967684	0.968215	0.963717	0.924679	0.974418	0.960671	0.962334	-1	0.96957	0.96111	0.972408	0.959825	0.925166	0.980474	0.962912	0.95789	0.969071	0.960774	0.976746	0.960132	0.96273	0.957602
DYN157_Koja	DYN286_Pisang_Ceylan	1	1	3	3	0.985914	0.974984	0.979829	0.967726	0.971877	0.972155	0.970678	0.974786	0.970142	0.970316	0.978656	0.975188	0.959368	0.97815	0.966911	0.976547	0.973118	0.983666	0.96746	0.977982	0.97082	0.975549	0.974957	0.973657	0.968526	0.932494	0.973294	0.970028	0.972193	0.963836	0.973646	0.966803	0.972106	0.969065	0.931679	0.975167	0.968467	0.969407	0.973122	0.973862	0.976734	0.975259	0.965904	0.959889
DYN131_IDN_110	DYN348_2_Prata_Ana	1	1	2	3	0.992409	0.972259	0.979818	0.970341	0.977598	0.962622	0.980503	0.975079	0.958316	0.960153	0.964349	0.968699	0.967993	0.970981	0.958883	0.96708	0.966974	0.98177	0.957991	0.965622	0.958453	0.964962	0.965724	0.967377	0.961661	0.923323	0.97243	0.959668	0.960624	-1	0.968864	0.959804	0.971735	0.958713	0.924192	0.980477	0.960815	0.957549	0.967497	0.960081	0.976489	0.959018	0.962585	0.957308
DYN279_Pisang_Ambon	DYN426_Yangambi_km5	1	1	3	3	0.982093	0.978414	0.979818	0.986893	0.975898	0.967974	0.977605	0.989436	0.961683	0.963494	0.971071	0.97474	0.77922	0.979004	0.960841	0.971833	0.972164	0.978262	0.961865	0.97273	0.961847	0.969806	0.972084	0.972492	0.964787	0.921955	0.78176	0.964066	0.964748	0.974499	0.972312	0.961688	0.979894	0.962185	0.921907	0.988545	0.963338	0.961484	0.973107	0.968257	0.981333	0.962931	0.968598	0.956974
DYN279_Pisang_Ambon	DYN423_Wompa	1	1	3	2	0.982971	0.979596	0.979818	0.965064	0.967483	0.972933	0.96618	0.975741	0.974488	0.974671	0.981282	0.975599	0.774275	0.982181	0.977153	0.979564	0.968958	0.972168	0.975252	0.96994	0.972262	0.978028	0.979109	0.979883	0.973964	0.986738	0.776658	0.974755	0.974984	0.959016	0.978606	0.975	0.973619	0.973196	-1	0.972189	0.977399	0.97308	0.980831	0.965555	0.970093	0.968578	0.965015	0.968173
DYN305_Pisang_Mas	DYN309_Pisang_Papan	1	1	2	3	0.959146	0.963958	0.97981	0.978702	0.998175	0.962316	0.983749	0.97097	0.962099	0.961937	0.960613	0.963946	0.763339	0.965752	0.959429	0.970164	-1	0.954706	0.960564	0.967619	0.961579	0.966294	0.965012	0.966886	0.963244	0.914264	0.76561	0.960765	0.960421	0.967058	0.964371	0.959411	0.978818	0.960466	0.911743	0.970401	0.961211	0.960556	0.966314	0.978173	0.968144	0.955174	0.958247	0.951932
DYN157_Koja	DYN391_Thong_Det	1	1	3	2	0.979171	0.97913	0.97981	0.97066	0.97361	0.968565	0.969864	0.983093	0.963628	0.964578	0.967409	0.974846	0.773359	0.978419	0.962987	0.973166	0.970918	0.979901	0.961087	0.969272	0.963625	0.966618	0.973638	0.971879	0.963867	0.924723	0.778725	0.963119	0.965018	0.967452	0.970659	0.963	0.977838	0.961346	0.925535	0.973719	0.963457	0.962041	0.97475	0.96733	0.97437	0.963018	0.968601	0.951926
DB_Calypso_2012_1164	DYN_ITC1211_Vudu_Beo	1	1	4	2	0.993124	0.982147	0.979798	0.959637	0.963276	0.986768	0.954053	0.966412	0.985875	0.98699	0.980562	0.980337	0.76486	0.974611	0.990773	0.981701	0.964901	0.976714	0.988089	0.954469	0.986778	0.982468	0.984635	0.980338	0.988384	0.93512	0.766669	0.986817	0.98314	0.953633	0.982046	0.985077	0.969584	0.985987	0.931705	0.963803	-1	0.986181	0.988183	0.95121	0.966771	0.961641	0.964653	0.944735
DYN271_Palang	DYN_ITC0078_Wh_o_Gu	1	1	3	3	0.979352	0.999451	0.979794	0.970253	0.972672	0.995821	0.972618	0.987595	0.989564	0.990085	0.994443	0.99312	0.772265	0.991453	0.988004	0.99226	0.97535	0.970586	0.991067	0.980512	0.988602	0.992564	0.993507	0.986628	0.984652	0.936732	0.775971	0.992049	0.989015	0.961315	0.988128	0.991141	0.981678	0.991078	0.935223	0.981534	0.985253	0.988949	0.990865	0.975547	0.976509	0.980414	0.974406	0.957422
DYN181_Maia_Maoli	DYN309_Pisang_Papan	1	1	3	3	0.972544	0.980763	0.979793	0.971897	0.990076	0.974683	0.987163	0.973763	0.976232	0.976394	0.975089	0.977564	0.949427	0.978484	0.974754	0.981974	0.983612	0.967698	0.975395	0.968141	0.977069	0.979441	0.983116	0.979486	0.978237	0.939181	0.951831	0.975656	0.977553	0.97137	0.980458	0.973943	0.976381	0.975294	0.935685	0.974532	0.978039	0.974058	0.980135	0.968329	0.970913	0.968609	0.9675	0.959545
DYN157_Koja	DYN_ITC1704_Kole	1	1	3	2	0.979053	0.9672	0.979774	0.963735	0.982834	0.961639	0.972713	0.965885	0.962197	0.962624	0.976455	0.967494	0.767424	0.971382	0.95946	0.970804	0.975683	0.977325	0.958952	0.977612	0.962193	0.968578	0.968804	0.969233	0.964225	0.924109	0.769714	0.960682	0.967259	0.960122	0.970714	0.95882	0.96695	0.960341	0.922884	0.966141	0.963329	0.960375	0.967827	0.976045	0.966976	0.977042	0.95696	0.949379
DYN426_Yangambi_km5	DYN_2013-098_Mshia_Wa_Komba	1	1	3	2	-1	0.976149	0.979754	0.981096	0.970593	0.966204	0.969274	0.975724	0.961234	0.96354	0.965833	0.968454	0.778946	0.969973	0.960579	0.967887	0.967488	0.984971	0.961175	0.961236	0.961062	0.966315	0.96682	0.967749	0.965055	0.921456	0.78088	0.963855	0.963327	0.967543	0.96814	0.961895	0.97184	0.962183	0.920589	0.980382	0.962919	0.961039	0.969555	0.958694	0.972869	0.958179	0.963361	0.950518
DYN046_Buitenzorg	DYN309_Pisang_Papan	1	1	2	3	0.968951	0.971959	0.979741	0.97222	0.99189	0.967572	0.989827	0.973755	0.967294	0.968279	0.974276	0.970665	0.769786	0.97641	0.964546	0.976093	0.985396	0.964865	0.965195	0.981154	0.967621	0.97399	0.974223	0.973505	0.968481	0.92422	0.771544	0.966356	0.970034	0.970931	0.974232	0.965111	0.976069	0.96622	0.922228	0.973478	0.968056	0.964967	0.9719	0.984503	0.970475	0.974341	0.962928	0.954485
DYN206_Mkono_Wa_Tembo	DYN309_Pisang_Papan	1	1	3	3	0.971556	0.980275	0.979725	0.971019	0.989336	0.973689	0.985685	0.972396	0.975642	0.97729	0.975347	0.97692	0.931565	0.978652	0.97498	0.982178	0.983219	0.966786	0.97328	0.96735	0.976386	0.979	0.981474	0.980671	0.977437	0.935423	0.933056	0.974257	0.976601	0.970714	0.981001	0.974023	0.97592	0.973987	0.932414	0.973293	0.978336	0.974077	0.979594	0.967934	0.970388	0.968017	0.966606	0.956983
DYN309_Pisang_Papan	DYN341_Popoulou_CMR	1	1	3	3	0.972283	0.980157	0.979696	0.972073	0.989885	0.974256	0.986773	0.973816	0.975237	0.975167	0.974802	0.977674	0.948225	0.977871	0.974313	0.982844	0.983671	0.967586	0.973914	0.967577	0.976234	0.979374	0.982077	0.979682	0.976503	0.936158	0.950591	0.974406	0.976834	0.971623	0.97985	0.972915	0.976233	0.974005	0.933866	0.974358	0.977548	0.973617	0.98028	0.967864	0.971031	0.968046	0.966968	0.958829
DYN-F1-050	DYN_2013-098_Mshia_Wa_Komba	1	1	2	2	-1	0.975617	0.979671	0.962108	0.963877	0.982259	0.957922	0.961447	0.977159	0.978943	0.973532	0.972548	0.774674	0.968948	0.977735	0.973479	0.965162	0.983612	0.977922	0.955349	0.977452	0.976862	0.972656	0.973951	0.979502	0.927418	0.774048	0.980714	0.975578	0.962535	0.974727	0.980241	0.964487	0.977805	0.923834	0.963394	0.976759	0.977629	0.971139	0.95448	0.965199	0.961114	0.960622	0.945469
DYN135_Intokatoke	DYN284_Pisang_Berlin_IDN074	1	1	3	2	0.969782	0.971787	0.979669	0.966924	-1	0.965121	0.975981	0.968096	0.967443	0.969355	0.975324	0.969565	0.764974	0.972628	0.96471	0.975279	0.984359	0.963319	0.965118	0.979499	0.968029	0.973533	0.976183	0.973356	0.969854	0.927355	0.765984	0.965855	0.973311	0.961812	0.973676	0.964895	0.972408	0.965808	0.92418	0.969019	0.967748	0.965493	0.972045	0.979562	0.967587	0.977003	0.961279	0.952662
DYN207_Mnalouki	DYN310_Pisang_Pipit	1	1	3	2	0.981046	0.969606	0.979667	0.961708	0.966634	0.965051	0.962313	0.969009	0.964804	0.966868	0.975716	0.968308	0.90957	0.977648	0.963913	0.973887	0.969968	0.967773	0.963398	-1	0.96512	0.973213	0.973379	0.972072	0.965775	0.929016	0.914283	0.962071	0.97088	0.957242	0.975902	0.964693	0.969694	0.963757	0.927493	0.969234	0.966069	0.962633	0.970802	0.976636	0.969748	0.977664	0.962251	0.961434
DYN088_Figue_rose	DYN122_Hom_Thong_Mokho	1	1	3	3	0.981664	0.982266	0.979629	0.974086	0.972276	0.977095	0.971836	0.987664	0.970665	0.972288	0.971949	0.977237	0.775345	0.980745	0.969833	0.979748	0.975377	0.970874	0.970613	0.976428	0.971152	0.976371	0.978167	0.976833	0.969992	0.926865	0.778563	0.972825	0.972044	0.968716	0.978291	0.97181	0.982187	0.970454	0.924659	0.980371	0.969242	0.96958	0.978198	0.968587	0.983258	0.96722	0.972963	0.962427
DYN031_Beram	DYN_2013-098_Mshia_Wa_Komba	1	1	2	2	-1	0.975787	0.979583	0.956724	0.959982	0.977956	0.952765	0.962342	0.977484	0.978322	0.978072	0.973158	0.76794	0.981469	0.977633	0.977406	0.964666	0.97694	0.977598	0.959921	0.97622	0.979952	0.977086	0.979578	0.9781	0.927008	0.765877	0.980018	0.975351	0.94996	-1	0.978357	0.963738	0.977768	0.924613	0.962285	0.97674	0.97634	0.97381	0.955423	0.964518	0.965735	0.958906	0.944896
DYN135_Intokatoke	DYN261_Pa_Patthalong	1	1	3	2	0.969504	0.969083	0.979506	0.967402	0.970911	0.964992	0.962234	0.963713	0.967488	0.9694	0.970979	0.965367	0.765165	0.970464	0.962918	0.972543	0.982633	0.964807	0.963138	0.97537	0.968276	0.971201	0.971101	0.971131	0.968238	0.927045	0.769022	0.963679	0.9718	0.957299	0.96885	0.963802	0.969056	0.964176	0.925554	0.963723	0.965812	0.963902	0.969443	0.982801	0.966287	0.973774	0.960119	0.951378
DYN279_Pisang_Ambon	DYN293_Pisang_Jari_Buaya_BS312	1	1	3	2	0.986502	0.980697	0.979492	0.966197	0.968161	0.97268	0.967468	0.977892	0.97285	0.974008	0.97869	0.974496	0.776283	0.978101	0.971763	0.97943	0.969853	0.973679	0.972617	0.974295	0.971591	0.979122	0.979979	0.974565	0.971996	0.941625	0.778113	0.972664	0.977298	0.958652	0.977168	0.971711	0.97447	0.972601	0.938949	0.972001	0.970454	0.97041	0.97755	0.969915	0.972484	0.97731	0.965625	0.981585
DYN153_Kingala_1	DYN279_Pisang_Ambon	1	1	3	3	0.987121	0.975986	0.979487	0.969874	0.9707	0.966653	0.971348	0.984106	0.963099	0.964432	0.97211	0.972487	0.957171	0.977356	0.96112	0.973342	0.968861	0.976741	0.962446	0.970648	0.963369	0.969781	0.97176	0.971116	0.963462	0.925844	0.96772	0.964501	0.966195	0.965282	0.971122	0.961718	0.975387	0.963445	0.92369	0.97795	0.962311	0.962454	0.971945	0.965872	0.980732	0.965329	0.966666	0.956752
DYN377_Sowmuk	DYN_2013-098_Mshia_Wa_Komba	1	1	2	2	-1	0.97323	0.979484	0.956393	0.961363	0.975238	0.952211	0.96331	0.975844	0.977429	0.973164	0.971569	0.765483	0.979685	0.974827	0.982459	0.966442	0.975365	0.973576	0.959475	0.976198	0.979676	0.972964	-1	0.977181	0.926334	0.766943	0.976832	0.974194	0.951001	0.980569	0.975627	0.96437	0.97251	0.92487	0.960584	0.975388	0.971704	0.973431	0.955964	0.964009	0.962777	0.958747	0.943606
DYN120_Hom	DYN314_Pisang_Rajah	1	1	2	3	0.993559	0.975859	0.97948	0.96425	0.967241	0.965629	0.96571	0.977335	0.96155	0.963347	0.965858	0.968203	0.947266	0.97257	0.961352	0.971017	0.965815	0.977937	0.960654	0.96676	0.962441	0.966342	0.970436	0.967439	0.962956	0.927687	0.953453	0.962427	0.963673	0.961849	0.969907	0.961755	0.97162	0.961603	0.92712	0.969654	0.962241	0.961448	0.971049	0.961954	0.970333	0.962379	0.972523	0.958126
DYN122_Hom_Thong_Mokho	DYN286_Pisang_Ceylan	1	1	3	3	0.984525	0.97777	0.979468	0.972039	0.972731	0.972296	0.971105	0.983335	0.9669	0.967819	0.973551	0.974185	0.960757	0.976931	0.963507	0.975693	0.974543	0.972493	0.965776	0.979378	0.966405	0.974213	0.975249	0.972174	0.965808	0.928099	0.974348	0.967697	0.967667	0.966869	0.974709	0.964462	0.977904	0.965684	0.924684	0.982194	0.96326	0.964917	0.973934	0.9719	0.98424	0.969858	0.9692	0.964769
DYN309_Pisang_Papan	DYN_ITC1031_Veinte_Cohol	1	1	3	2	0.971175	0.97801	0.979465	0.97118	0.988868	0.972119	0.98255	0.971061	0.972965	0.97343	0.972953	0.971852	0.767707	0.974724	0.972471	0.979687	0.984416	0.96478	0.970516	0.964379	0.973325	0.976661	0.978096	0.981171	0.975929	0.929945	0.769518	0.971595	0.973328	0.969212	0.978076	0.972276	0.976454	0.971188	0.932435	0.970144	0.976132	0.971238	0.978543	0.965117	0.968849	0.964698	0.96504	0.950958
DYN179_Luba	DYN_2013-098_Mshia_Wa_Komba	1	1	3	2	-1	0.973283	0.979464	0.954637	0.958579	0.978909	0.950139	0.954645	0.982879	0.982882	0.976223	0.970539	0.930294	0.967281	0.980733	0.974495	0.963385	0.978271	0.982538	0.95557	0.981162	0.978854	0.974108	0.972884	0.982959	0.935267	0.928753	0.983081	0.979596	0.94717	0.974258	0.982548	0.96017	0.980954	0.931822	0.957498	0.979342	0.979167	0.973036	0.954363	0.958847	0.964436	0.957672	0.946672
DYN120_Hom	DYN168_Lady_Finger	1	1	2	3	0.993546	0.975703	0.97942	0.964712	0.967289	0.96529	0.966064	0.977619	0.963145	0.964306	0.965627	0.967942	0.966711	0.972316	0.961354	0.971221	0.966257	0.978074	0.962007	0.967274	0.963092	0.966865	0.971447	0.967669	0.964575	0.927745	0.97396	0.962887	0.9648	0.962147	0.970084	0.962497	0.972128	0.962259	0.926307	0.969912	0.963326	0.960418	0.97218	0.96264	0.970685	0.962779	0.972181	0.958656
DYN122_Hom_Thong_Mokho	DYN271_Palang	1	1	3	3	0.982405	0.998168	0.979385	0.972928	0.972388	0.989965	0.968486	0.991992	0.980626	0.980762	0.978464	0.987617	0.77494	0.982033	0.978875	0.983581	0.975076	0.971413	0.981071	0.971721	0.980311	0.981453	0.985478	0.980306	0.979323	0.932263	0.77835	0.983379	0.977267	0.96568	0.983857	0.981162	0.983091	0.98008	0.927204	0.982932	0.977556	0.979101	0.983329	0.966112	0.982823	0.968061	0.974829	0.960407
DYN-MPa2	DYN297_Pisang_Kayu	1	1	2	3	0.98198	0.974928	0.979384	0.967885	0.969921	0.969592	0.965956	0.975653	0.967701	0.969602	0.977608	0.97167	0.769739	0.977449	0.966435	0.975961	0.971234	0.979544	0.967174	0.979258	0.967441	0.972842	0.976806	0.969542	0.967819	0.924117	0.76705	0.96851	0.970948	0.959223	0.975758	0.966748	0.975079	0.966773	0.919292	0.973635	0.967486	0.966451	0.974371	0.97215	0.976792	0.9744	0.975859	0.956761
DYN120_Hom	DYN348_2_Prata_Ana	1	1	2	3	0.993562	0.974824	0.979365	0.964236	0.967161	0.965078	0.965764	0.977363	0.961263	0.963018	0.965085	0.96768	0.968536	0.972224	0.960116	0.97028	0.965733	0.977931	0.960338	0.966747	0.96094	0.965955	0.969311	0.9667	0.962385	0.926248	0.971992	0.961996	0.962907	0.96194	0.969165	0.961311	0.971639	0.961226	0.925289	0.969692	0.961079	0.960244	0.970382	0.961845	0.970295	0.961488	0.97211	0.958182
DYN046_Buitenzorg	DYN305_Pisang_Mas	1	1	2	2	0.96065	0.961352	0.979363	0.969045	0.97642	0.964474	0.955224	0.957756	0.96421	0.965162	0.969385	0.964293	0.757744	0.966551	0.960796	0.971936	-1	0.954004	0.961803	0.976307	0.964865	0.970192	0.966896	0.967282	0.966461	0.919776	0.759946	0.96306	0.967483	0.948216	0.966539	0.961298	0.971733	0.962691	0.915518	0.958547	0.962526	0.962267	0.96456	0.988674	0.960921	0.968443	0.954289	0.950492
DYN114_Heva	DYN157_Koja	1	1	2	3	0.981227	0.976321	0.979361	0.963775	0.967343	0.974467	0.967552	0.978205	0.975451	0.975844	0.979274	0.97696	0.766925	-1	0.974195	0.988888	0.969038	0.977794	0.973026	0.976983	0.975784	0.982373	0.98005	0.986228	0.971585	0.929738	0.772415	0.976034	0.975451	0.959392	0.987219	0.97514	0.974247	0.973857	0.929844	0.970539	0.973536	0.974063	0.978551	0.970356	0.97241	0.971921	0.9672	0.95364
DYN-F1-048	DYN_2013-098_Mshia_Wa_Komba	1	1	2	2	-1	0.976184	0.979354	0.962376	0.963257	0.982412	0.958434	0.962014	0.977163	0.978938	0.973573	0.972661	0.775836	0.968891	0.977731	0.973048	0.964548	0.984088	0.977904	0.954948	0.977372	0.976524	0.97289	0.97329	0.978838	0.927654	0.775177	0.980723	0.975718	0.958848	0.973885	0.98032	0.964739	0.977786	0.924219	0.963509	0.976347	0.977685	0.971326	0.954258	0.965431	0.960901	0.960979	0.945119
DYN122_Hom_Thong_Mokho	DYN_ITC1704_Kole	1	1	3	2	0.977182	0.971121	0.979348	0.96946	0.985269	0.962413	0.973257	0.975499	0.959016	0.959981	0.97166	0.967941	0.769129	0.973235	0.956609	0.97176	0.978646	0.966734	0.957412	0.982123	0.958453	0.967865	0.971272	0.967139	0.960833	0.920091	0.770547	0.958664	0.965277	0.963176	0.972678	0.956703	0.97359	0.956871	0.91753	0.975337	0.958445	0.956169	0.969229	0.976899	0.975958	0.972337	0.960501	0.955226
DYN314_Pisang_Rajah	DYN393_Tjau_Lagada	1	1	3	2	0.991801	0.972147	0.979342	0.966968	0.982601	0.961101	-1	0.975319	0.957674	0.9594	0.967188	0.967357	0.943535	0.973162	0.957546	0.970182	0.963804	0.979097	0.957675	0.967558	0.959019	0.965964	0.970095	0.966866	0.958772	0.92297	0.950918	0.958739	0.961783	0.976771	0.968669	0.95756	0.968999	0.958603	0.924007	0.975622	0.959395	0.957449	0.967785	0.96319	0.972842	0.963525	0.963408	0.954611
DYN031_Beram	DYN305_Pisang_Mas	1	1	2	2	0.961952	0.970529	0.979333	0.969138	0.974143	0.970133	0.950807	0.962572	0.968549	0.969615	0.969375	0.971157	0.757488	0.981059	0.966991	0.977709	-1	0.954109	0.966162	0.963567	0.968166	0.97531	0.97518	0.9774	0.970655	0.923703	0.757243	0.9676	0.969237	0.949417	-1	0.966943	0.973989	0.96719	0.92059	0.961713	0.969066	0.966667	0.972084	0.967637	0.963473	0.962388	0.958484	0.949338
DYN160_Kumburgh	DYN309_Pisang_Papan	1	1	2	3	0.971897	0.977294	0.979328	0.964166	0.985428	0.97287	0.981787	0.965921	0.972019	0.97439	-1	0.976851	0.764417	0.975084	0.970693	0.983657	0.978452	0.965035	0.972098	0.971098	0.971045	0.980621	0.978874	0.974702	0.973695	0.929158	0.762255	0.972433	0.973596	0.965056	0.98033	0.971355	0.971527	0.971684	0.9233	0.969532	0.973117	0.969182	0.977526	0.970067	0.966821	0.972414	0.959994	0.948569
DYN160_Kumburgh	DYN168_Lady_Finger	1	1	2	3	0.995844	0.97376	0.979322	0.955505	0.959737	0.980258	0.953893	0.956853	0.980449	0.981474	-1	0.974965	0.957257	0.96986	0.980188	0.979697	0.964084	0.977398	0.982755	0.963411	0.978544	0.981501	0.977873	0.971715	0.979673	0.935	0.961095	0.982722	0.979891	0.949623	0.978207	0.980504	0.962677	0.980926	0.929648	0.961958	0.979158	0.979193	0.975071	0.959639	0.963004	0.973788	0.956297	0.94765
DYN293_Pisang_Jari_Buaya_BS312	DYN305_Pisang_Mas	1	1	2	2	0.962219	0.964194	0.979321	0.968976	0.975077	0.966013	0.9518	0.958206	0.963613	0.964772	0.964368	0.965666	0.762029	0.963388	0.960897	0.969225	-1	0.955126	0.961612	0.965251	0.964424	0.967565	0.96658	0.96481	0.966836	0.936382	0.763509	0.963102	0.967674	0.949321	0.966803	0.961226	0.970395	0.961206	0.932328	0.95813	0.962175	0.961561	0.964705	0.974661	0.961454	0.964712	0.953772	0.979646
DYN168_Lady_Finger	DYN393_Tjau_Lagada	1	1	3	2	0.991783	0.972055	0.979301	0.967445	0.982621	0.960723	-1	0.975652	0.95952	0.960185	0.966599	0.966999	0.963048	0.972934	0.957463	0.970392	0.964377	0.979187	0.958809	0.967914	0.959489	0.966441	0.970783	0.967081	0.960349	0.922843	0.971288	0.958799	0.962914	0.977093	0.968835	0.95823	0.969593	0.95894	0.923245	0.975894	0.960174	0.956314	0.968912	0.963749	0.973133	0.963679	0.963148	0.955186
DYN160_Kumburgh	DYN348_2_Prata_Ana	1	1	2	3	0.995864	0.973722	0.979291	0.955429	0.959674	0.979319	0.953828	0.956799	0.979142	0.98117	-1	0.974114	0.959182	0.969812	0.978412	0.979653	0.963996	0.977394	0.980673	0.96323	0.977406	0.981452	0.976947	0.971673	0.978432	0.934528	0.959416	0.981529	0.978874	0.949618	0.978154	0.978834	0.962416	0.979599	0.928671	0.961946	0.978017	0.978279	0.974156	0.95949	0.962914	0.973644	0.956292	0.947362
DYN104_Grande_Naine	DYN367_SF265	1	1	3	2	0.991238	0.990635	0.979289	0.963472	0.964871	0.983592	0.959689	0.976397	0.974684	0.975986	0.977765	-1	0.767474	0.974729	0.972211	0.985269	0.97002	0.972605	0.975969	0.9617	0.973891	0.977983	0.977403	0.974832	0.973298	0.927895	0.768388	0.97818	0.972261	0.956262	0.978209	0.974263	0.977853	0.97578	0.920572	0.971552	0.97269	0.974499	0.977121	0.958487	0.971812	0.964485	0.963512	0.950605
DYN207_Mnalouki	DYN_2013-098_Mshia_Wa_Komba	1	1	3	2	-1	0.969858	0.979281	0.955686	0.959075	0.976425	0.953209	0.956543	0.977295	0.979315	0.973572	0.969391	0.915201	0.96644	0.978725	0.971596	0.962293	0.982755	0.978869	0.95692	0.977081	0.9753	0.971073	0.970023	0.976769	0.931299	0.919236	0.97967	0.97521	0.950227	0.971497	0.979356	0.960848	0.977039	0.928558	0.958652	0.977241	0.977589	0.968293	0.955661	0.959783	0.963062	0.956147	0.946779
DYN348_2_Prata_Ana	DYN393_Tjau_Lagada	1	1	3	2	0.991805	0.97119	0.979281	0.966962	0.98256	0.960502	-1	0.975401	0.957347	0.959015	0.966425	0.966819	0.964982	0.972905	0.956249	0.969464	0.963784	0.979123	0.957296	0.967587	0.957515	0.965569	0.968948	0.96615	0.95824	0.921603	0.969597	0.958245	0.961018	0.976888	0.968004	0.957086	0.969091	0.958181	0.922261	0.975693	0.958151	0.956205	0.96714	0.963157	0.97285	0.962704	0.963068	0.954752
DYN097_Galeo	DYN_2013-098_Mshia_Wa_Komba	1	1	2	2	-1	-1	0.979276	0.960726	0.961823	0.987454	0.958174	0.975563	0.978081	0.979001	0.973953	0.982633	0.772403	0.973752	0.976442	0.977303	0.96467	0.978706	0.978063	0.957762	0.977395	0.977592	0.976746	0.974239	0.977381	0.92831	0.774366	0.980853	0.975765	0.953472	0.976975	0.978075	0.969775	0.978149	0.922761	0.967886	0.974849	0.977009	0.975969	0.955155	0.966332	0.963564	0.965819	0.945056
DYN088_Figue_rose	DYN284_Pisang_Berlin_IDN074	1	1	3	2	0.966921	0.973705	0.979266	0.975977	-1	0.965672	0.984883	0.986309	0.960034	0.961297	0.965528	0.970492	0.771324	0.976077	0.961102	0.973407	0.985945	0.961947	0.959813	0.972989	0.96024	0.968015	0.971792	0.973315	0.962969	0.919494	0.772652	0.96158	0.961954	0.974985	0.972926	0.961706	0.983406	0.960839	0.918201	0.97942	0.963937	0.96053	0.971529	0.969099	0.977606	0.961242	0.967907	0.957165
DYN-MPa2	DYN157_Koja	1	1	2	3	0.988996	0.973053	0.979262	0.963007	0.96768	0.969294	0.963408	0.969337	0.969103	0.970738	0.974593	0.972187	0.771367	0.971311	0.968325	0.972981	0.966649	0.993788	0.9682	0.966697	0.969625	0.970041	0.974751	0.96875	0.970716	0.927426	0.770427	0.970575	0.971288	0.958568	0.971827	0.968707	0.970012	0.968233	0.924524	0.967525	0.970823	0.968873	0.974096	0.962384	0.9702	0.967732	0.974782	0.949528
DYN160_Kumburgh	DYN314_Pisang_Rajah	1	1	2	3	0.99586	0.973686	0.979251	0.955299	0.959583	0.980312	0.953656	0.956623	0.980386	0.982433	-1	0.974708	0.937636	0.969749	0.980533	0.979975	0.963896	0.977318	0.981804	0.96317	0.97943	0.982308	0.977207	0.971588	0.979402	0.935258	0.94068	0.982393	0.979349	0.949409	0.978395	0.979949	0.962252	0.980587	0.929464	0.961782	0.980118	0.980323	0.974247	0.959467	0.962821	0.973755	0.956172	0.94714
DYN168_Lady_Finger	DYN171_Laknao	1	1	3	3	0.998133	0.975026	0.979238	0.959016	0.96179	0.982037	0.955501	0.959205	0.982744	0.983174	0.978224	0.974286	0.969453	0.968948	0.983351	0.975274	0.965576	0.978767	0.985516	0.960097	0.983361	0.979237	0.976564	0.973257	0.982934	0.938153	0.976073	0.98467	0.984448	0.952423	0.973511	0.983111	0.965008	0.983537	0.933376	0.959689	0.981635	0.98274	0.974059	0.959685	0.963379	0.968037	0.961039	0.951971
DYN-110-1	DYN314_Pisang_Rajah	1	1	2	3	0.991709	0.976871	0.979221	0.967344	0.970412	0.965178	0.969297	0.978185	0.961562	0.963472	0.966397	0.969309	0.944093	0.973047	0.962116	0.971357	0.967526	0.977776	0.960504	0.964734	0.962975	0.967864	0.970351	0.971129	0.965708	0.927309	0.951242	0.963341	0.964924	0.980882	0.973213	0.961903	0.973208	0.961807	0.924781	0.97645	0.963882	0.962239	0.972758	0.958462	0.976798	0.958224	0.979034	0.956291
DYN160_Kumburgh	DYN279_Pisang_Ambon	1	1	2	3	0.984855	0.983571	0.979215	0.959219	0.964005	0.978855	0.959437	0.970331	0.977253	0.979414	-1	0.980403	0.765935	0.978645	0.975005	0.985619	0.966621	0.971717	0.97914	0.970214	0.974334	0.984901	0.982059	0.974955	0.97657	0.929657	0.764705	0.978912	0.979287	0.952133	0.981562	0.975978	0.97072	0.977198	0.924598	0.968809	0.975566	0.975174	0.97998	0.964824	0.967269	0.9746	0.960531	0.947007
DYN127_IDN_077	DYN270_Paka	1	1	2	2	0.97812	0.963829	0.979204	-1	0.963517	0.958337	0.95967	0.964499	0.952459	0.954608	0.958422	0.959772	0.766387	0.959429	0.953552	0.957418	0.969216	-1	0.953583	0.95345	0.952453	0.958106	0.960456	0.956352	0.955852	0.913377	0.766718	0.955036	0.95395	0.960057	0.963159	0.954203	0.965829	0.954693	0.912098	0.968471	0.956523	0.95355	0.960287	0.959062	0.9642	0.949732	0.952096	0.945655
DYN-110-1	DYN168_Lady_Finger	1	1	2	3	0.991693	0.976695	0.979192	0.967721	0.970599	0.96498	0.969787	0.97836	0.962948	0.964242	0.966372	0.969212	0.963757	0.972866	0.962205	0.971372	0.967906	0.977913	0.961955	0.965173	0.963457	0.968165	0.971212	0.97129	0.967214	0.927335	0.971998	0.963837	0.965894	0.980991	0.973257	0.962696	0.973962	0.962496	0.92407	0.976532	0.964738	0.961324	0.973688	0.959152	0.977038	0.958563	0.978811	0.956713
DYN171_Laknao	DYN314_Pisang_Rajah	1	1	3	3	0.998149	0.974982	0.979188	0.958933	0.961633	0.982091	0.955115	0.959053	0.983851	0.983909	0.97754	0.974019	0.967488	0.968812	0.983519	0.975545	0.965559	0.978664	0.985242	0.95971	0.984061	0.979983	0.976414	0.973097	0.983364	0.936857	0.973777	0.984029	0.98484	0.95232	0.973671	0.983152	0.964763	0.982623	0.933417	0.959606	0.982254	0.982966	0.974102	0.95934	0.963178	0.967685	0.961002	0.951824
DYN088_Figue_rose	DYN261_Pa_Patthalong	1	1	3	2	0.965657	0.970687	0.979175	0.975969	0.975279	0.964655	0.969769	0.9822	0.959125	0.959792	0.960926	0.966836	0.771299	0.974841	0.957428	0.970379	0.983771	0.962906	0.957092	0.967808	0.95903	0.965184	0.968318	0.971338	0.960676	0.918955	0.775423	0.95845	0.959954	0.969619	0.96843	0.958698	0.979674	0.958166	0.918949	0.974502	0.960327	0.958105	0.970474	0.970203	0.975453	0.957457	0.968189	0.955928
DYN171_Laknao	DYN348_2_Prata_Ana	1	1	3	3	0.998157	0.974938	0.979165	0.958944	0.961641	0.981128	0.955216	0.959113	0.982629	0.982709	0.977084	0.973398	0.97175	0.968855	0.982369	0.975188	0.965546	0.978709	0.984157	0.959742	0.982835	0.979117	0.976169	0.973128	0.982413	0.936853	0.975114	0.983232	0.984362	0.95243	0.97349	0.982002	0.964807	0.981655	0.933345	0.959662	0.981128	0.981858	0.973957	0.959346	0.963141	0.967603	0.961022	0.951963
DYN-PP2	DYN_2013-098_Mshia_Wa_Komba	1	1	2	2	-1	0.962456	0.979163	0.957479	0.960052	0.956206	0.958352	0.964177	0.955203	0.957289	0.963077	0.959346	0.766967	0.967707	0.952994	0.965401	0.964265	0.971356	0.954375	0.977739	0.954103	0.961983	0.963403	0.960068	0.95631	0.924711	0.76595	0.954492	0.958869	0.952563	0.965997	0.953652	0.963751	0.954897	0.922395	0.965013	0.95377	0.953796	0.963382	0.964761	0.966711	0.963421	0.955586	0.972747
DYN046_Buitenzorg	DYN157_Koja	1	1	2	3	0.981476	0.970198	0.979162	0.962493	0.967677	0.973836	0.963487	0.962734	0.976675	0.977755	0.981212	0.970083	0.768442	0.973214	0.973235	0.976294	0.972499	0.979315	0.973851	0.978352	0.976829	0.978384	0.974837	0.972554	0.974643	0.930107	0.771068	0.975371	0.978854	0.955007	0.973348	0.974262	0.966946	0.974552	0.927462	0.963826	0.973644	0.974428	0.9718	0.977312	0.96597	0.981658	0.96004	0.950846
DYN-110-1	DYN348_2_Prata_Ana	1	1	2	3	0.991715	0.97592	0.979162	0.967333	0.970388	0.964592	0.969431	0.978279	0.961204	0.963081	0.965698	0.968769	0.965555	0.9728	0.960803	0.970644	0.967504	0.977809	0.960128	0.964785	0.961469	0.967475	0.96925	0.970459	0.965169	0.926	0.97003	0.962837	0.964188	0.981026	0.972582	0.961385	0.973287	0.961379	0.923108	0.976553	0.962627	0.960981	0.9721	0.958473	0.976798	0.957468	0.978684	0.956439
DYN-MPa2	DYN292_Pisang_Jaran	1	1	2	2	0.972124	0.962332	0.97916	0.97015	0.967394	0.956257	0.958692	0.968168	0.95769	0.958545	0.963645	0.958389	0.763642	0.966763	0.953183	0.965944	0.977131	0.968722	0.954084	0.975652	0.956763	0.962419	0.963859	0.957174	0.957951	0.913819	0.761183	0.95439	0.961927	0.952776	0.963286	0.95392	0.969992	0.954002	0.909846	0.963225	0.954056	0.952892	0.964101	-1	0.966982	0.967372	0.965309	0.949021
DYN121_Hom_Sakhon_Nakhon	DYN270_Paka	1	1	3	2	0.990504	0.969473	0.979155	0.965078	0.96683	0.965328	0.966888	0.967198	0.964779	0.966581	0.97597	0.966956	0.772479	0.972721	0.963866	0.971195	0.966047	-1	0.964543	0.968414	0.964102	0.971619	0.971957	0.968302	0.966986	0.923438	0.771001	0.965265	0.967587	0.963805	0.973897	0.964847	0.966585	0.965781	0.921942	0.971206	0.966254	0.963581	0.969295	0.96289	0.972225	0.968177	0.959409	0.950581
DYN157_Koja	DYN310_Pisang_Pipit	1	1	3	2	0.976642	0.967358	0.979114	0.962717	0.968625	0.964007	0.966233	0.970057	0.965656	0.96607	0.97478	0.966646	0.764595	0.976028	0.961447	0.972355	0.971674	0.974923	0.962016	-1	0.96515	0.971083	0.97144	0.968322	0.964072	0.924451	0.767311	0.963248	0.971076	0.95935	0.97055	0.960889	0.968747	0.963318	0.922975	0.970119	0.963546	0.962721	0.96994	0.979923	0.971776	0.978651	0.961725	0.959037
DYN309_Pisang_Papan	DYN_ITC0434_Racadag	1	1	3	2	0.968542	0.973041	0.979084	0.973362	0.991468	0.967778	0.987032	0.972979	0.967191	0.969217	0.971431	0.968858	0.769022	0.974997	0.966844	0.975696	0.987671	0.962629	0.966309	0.972375	0.967945	0.972152	0.975193	0.977757	0.970457	0.924963	0.770759	0.967731	0.971241	0.970499	0.975942	0.967143	0.976607	0.967108	0.924086	0.9727	0.97189	0.966625	0.972969	0.976007	0.971326	0.96636	0.963906	0.952993
DYN106_Gros_Michel	DYN_ITC1211_Vudu_Beo	1	1	3	2	0.993066	0.980516	0.979079	0.955986	0.960793	0.98348	0.950239	0.964344	0.982777	0.984027	0.979178	0.977835	0.762392	0.973243	0.988757	0.980633	0.963445	0.974177	0.985589	0.953192	0.983917	0.98091	0.983053	0.97857	0.985307	0.933664	0.764168	0.984417	0.981455	0.949329	0.97989	0.982251	0.96812	0.983808	0.929871	0.961093	-1	0.98373	0.987521	0.949766	0.963491	0.960201	0.962269	0.942622
DYN157_Koja	DYN298_Pisang_Kelat	1	1	3	3	0.979619	0.968959	0.979059	0.965123	0.970747	0.964274	0.970805	0.969847	0.965532	0.965908	0.976627	0.967638	0.958475	0.976164	0.963372	0.97369	0.971631	0.977828	0.962551	0.983909	0.965128	0.971353	0.971937	0.970209	0.964296	0.931835	0.959509	0.963853	0.969588	0.962775	0.971807	0.962939	0.969366	0.964066	0.930589	0.971271	0.965442	0.963885	0.971291	0.978364	0.972115	0.978319	0.963436	0.960779
DYN-F1-048	DYN292_Pisang_Jaran	1	1	2	2	0.96796	0.970843	0.979057	0.974253	0.97045	0.969114	0.964737	0.968709	0.965062	0.966884	0.973158	0.968272	0.766475	0.972404	0.962436	0.974079	0.981177	0.962147	0.962546	0.975914	0.965369	0.973017	0.973987	0.971372	0.965831	0.924221	0.76875	0.96322	0.971433	0.960811	0.971133	0.963937	0.972176	0.962366	0.92096	0.966858	0.96259	0.961198	0.970354	-1	0.970203	0.974595	0.960254	0.952379
DYN088_Figue_rose	DYN_ITC0946_Merik	1	1	3	3	0.974921	0.985482	0.979034	0.967944	0.967213	0.981232	0.964939	0.977793	0.980509	0.981264	0.981352	0.98241	0.767736	0.983703	0.977288	0.985952	0.973164	0.965694	0.979523	0.980889	0.978906	0.984083	0.983956	0.982639	0.978006	0.935662	0.771157	0.979789	0.983484	0.958647	0.982826	0.978438	0.978281	0.978617	0.932356	0.970489	0.976969	0.976873	0.983118	0.975708	0.972805	0.979497	0.969943	0.956859
DYN168_Lady_Finger	DYN_ITC1345_Pisang_Kra	1	1	3	2	0.995372	0.973859	0.979025	0.96482	0.965169	0.975919	0.961708	0.965065	0.972552	0.973705	0.97005	0.970087	0.965797	0.96848	0.97326	0.970281	0.966383	0.982288	0.973775	0.958283	0.973118	0.97199	0.971826	0.970339	0.9747	0.930204	0.974922	0.974814	0.972111	0.960223	0.971381	0.975012	0.968498	0.973023	0.928759	0.964558	0.972847	0.971937	0.970113	0.958436	0.967151	0.961556	0.962512	0.952579
DYN292_Pisang_Jaran	DYN309_Pisang_Papan	1	1	2	3	0.959681	0.961195	0.979021	0.975519	0.991428	0.958621	0.988323	0.972418	0.95879	0.95915	0.964977	0.961424	0.763135	0.9691	0.955197	0.968552	0.99273	0.955735	0.956116	0.981566	0.958318	0.965136	0.963419	0.964411	0.95905	0.913077	0.765767	0.956745	0.961271	0.967795	0.964543	0.95558	0.974232	0.956059	0.911837	0.970526	0.957168	0.954816	0.964511	-1	0.968227	0.967362	0.956084	0.952584
DYN207_Mnalouki	DYN_ITC1704_Kole	1	1	3	2	0.98153	0.969107	0.979019	0.96318	0.980039	0.961955	0.968844	0.964196	0.961504	0.963416	0.976011	0.968151	0.911828	0.971516	0.962099	0.972665	0.973519	0.969943	0.96052	0.971346	0.96214	0.970927	0.970667	0.971584	0.965495	0.928293	0.91652	0.960248	0.967462	0.957691	0.974531	0.962419	0.966902	0.96058	0.92751	0.964866	0.966092	0.960196	0.969077	0.97138	0.964911	0.975162	0.956828	0.950667
DYN131_IDN_110	DYN_2013-098_Mshia_Wa_Komba	1	1	2	2	-1	0.970043	0.979016	0.96624	0.973992	0.960784	0.976155	0.970452	0.956549	0.958813	0.962796	0.966059	0.774762	0.968067	0.956986	0.965457	0.963968	0.981135	0.956444	0.961489	0.956371	0.963395	0.963234	0.964921	0.960157	0.918564	0.773724	0.95836	0.959273	-1	0.966746	0.958153	0.967899	0.957083	0.918027	0.976932	0.958879	0.955793	0.965373	0.956098	0.972312	0.956076	0.958467	0.949056
DYN181_Maia_Maoli	DYN314_Pisang_Rajah	1	1	3	3	0.998254	0.974868	0.978975	0.958746	0.961417	0.981944	0.954842	0.959722	0.983814	0.98381	0.976754	0.973306	0.971168	0.969355	0.983377	0.974998	0.96519	0.979711	0.985242	0.958921	0.984548	0.979664	0.976152	0.972716	0.983555	0.940041	0.974599	0.986466	0.980367	0.952316	0.974439	0.984072	0.963734	0.983864	0.936156	0.960319	0.981841	0.982818	0.973254	0.957327	0.962621	0.965605	0.960678	0.952892
DYN168_Lady_Finger	DYN181_Maia_Maoli	1	1	3	3	0.998234	0.974737	0.978967	0.958816	0.961508	0.982104	0.954961	0.959805	0.983308	0.983039	0.977338	0.973727	0.972875	0.969403	0.983249	0.974507	0.965249	0.97969	0.985292	0.959011	0.983579	0.978683	0.97619	0.972655	0.982995	0.940816	0.97676	0.986686	0.979966	0.952331	0.974073	0.984084	0.964026	0.984473	0.935953	0.960336	0.981021	0.982775	0.973042	0.957375	0.96259	0.965447	0.960686	0.952949
DYN181_Maia_Maoli	DYN348_2_Prata_Ana	1	1	3	3	0.998257	0.974667	0.978965	0.958759	0.961434	0.981172	0.954897	0.959782	0.982728	0.982784	0.976439	0.972855	0.973378	0.969348	0.98232	0.974479	0.965196	0.979706	0.984302	0.958906	0.98338	0.978643	0.976112	0.972572	0.982795	0.939947	0.976177	0.985814	0.979857	0.952361	0.974033	0.983097	0.963795	0.983062	0.936018	0.960357	0.980848	0.981893	0.972951	0.957286	0.962551	0.965326	0.96067	0.952954
DYN348_2_Prata_Ana	DYN_ITC1345_Pisang_Kra	1	1	3	2	0.995391	0.973483	0.978956	0.964712	0.965018	0.975186	0.961384	0.964947	0.971255	0.972982	0.968967	0.969255	0.967562	0.968369	0.971542	0.969921	0.966301	0.9822	0.971656	0.95789	0.971508	0.971663	0.970234	0.96991	0.973048	0.929204	0.972894	0.973462	0.970823	0.96018	0.971053	0.973417	0.968228	0.971611	0.927775	0.964496	0.971131	0.971239	0.968938	0.958033	0.966899	0.960816	0.962397	0.952256
DYN314_Pisang_Rajah	DYN_ITC1345_Pisang_Kra	1	1	3	2	0.995386	0.973872	0.978955	0.964637	0.96496	0.975986	0.961248	0.96481	0.972177	0.973856	0.969512	0.969785	0.946154	0.968421	0.973308	0.970408	0.966252	0.982163	0.972448	0.957852	0.973356	0.972354	0.970749	0.97017	0.973813	0.930228	0.954158	0.974107	0.971361	0.960003	0.97142	0.974294	0.968123	0.972359	0.928966	0.964377	0.972849	0.97291	0.969272	0.958003	0.966854	0.961192	0.962445	0.952082
DYN168_Lady_Finger	DYN341_Popoulou_CMR	1	1	3	3	0.998166	0.974735	0.97895	0.958987	0.96145	0.981964	0.95476	0.95982	0.982215	0.982516	0.976986	0.973903	0.972419	0.969062	0.983124	0.975253	0.965171	0.9797	0.983984	0.958882	0.983229	0.978474	0.975613	0.972665	0.981711	0.93831	0.976495	0.985684	0.979909	0.952473	0.973849	0.983196	0.963959	0.983455	0.934287	0.960397	0.981197	0.982144	0.973507	0.957143	0.962774	0.965379	0.960594	0.952463
DB_Calypso_2012_1164	DYN-F1-061	1	1	4	2	0.992196	0.975154	0.978948	0.970723	0.971874	0.963154	0.97169	0.97991	0.957993	0.959408	0.962349	0.969723	0.783232	0.973269	0.956618	0.969631	0.966776	0.980839	0.954385	0.963684	0.957794	0.964282	0.967115	0.969922	0.960983	0.925084	0.784579	0.956204	0.959061	0.976833	0.969988	0.957475	0.973947	0.956382	0.925512	0.974753	0.959764	0.955279	0.969631	0.960886	0.974705	0.960998	0.974788	0.955927
DYN286_Pisang_Ceylan	DYN309_Pisang_Papan	1	1	3	3	0.97032	0.971287	0.978948	0.975689	0.992733	0.965673	0.992794	0.982161	0.961816	0.962089	0.969571	0.9719	0.959695	0.976872	0.960773	0.973056	0.985011	0.966702	0.960804	0.977554	0.961865	0.968185	0.970148	0.97024	0.963431	0.923238	0.972477	0.962334	0.962544	0.977077	0.971954	0.96004	0.979258	0.962293	0.921957	0.981957	0.96337	0.961755	0.970107	0.977637	0.979422	0.96497	0.966441	0.961439
DYN314_Pisang_Rajah	DYN341_Popoulou_CMR	1	1	3	3	0.998179	0.974773	0.978942	0.95892	0.961339	0.982046	0.954392	0.95968	0.983137	0.983221	0.976333	0.97364	0.970608	0.968984	0.983147	0.975507	0.965197	0.979612	0.983614	0.958512	0.98356	0.979192	0.975412	0.97256	0.982102	0.937018	0.97388	0.985059	0.980254	0.952393	0.974078	0.983216	0.963715	0.982375	0.934115	0.960336	0.981647	0.982306	0.973498	0.956842	0.962591	0.965045	0.960584	0.952293
DYN204_Microcarpa	DYN314_Pisang_Rajah	1	1	2	3	0.992315	0.964824	0.978913	0.956588	0.963	0.96509	0.960028	0.95817	0.965057	0.966865	0.973273	0.963462	0.939311	0.968336	0.964665	0.970464	0.965713	0.975067	0.96508	0.96854	0.966647	0.969405	0.968103	0.966296	0.966202	0.926237	0.945495	0.965478	0.969556	0.951054	0.968692	0.964735	0.96263	0.964834	0.924492	0.959817	0.965741	0.964582	0.964345	0.967818	0.961731	0.973103	0.954287	0.948304
DYN157_Koja	DYN304_Pisang_Madu	1	1	3	2	0.977763	0.969494	0.978904	0.9656	0.969141	0.966594	0.96518	0.969568	0.967965	0.968442	0.970516	0.968026	0.771554	0.973726	0.965048	0.971451	0.972329	0.976627	0.965353	0.979298	0.967891	0.970144	0.971918	0.967848	0.967633	0.94204	0.774591	0.966493	0.969794	0.961621	0.970501	0.964429	0.969268	0.965678	0.940558	0.969536	0.966654	0.965712	0.97067	0.971434	0.973585	0.967624	0.962961	-1
DYN279_Pisang_Ambon	DYN_ITC0568_Malaysian_Blood	1	1	3	2	0.97538	0.966931	0.978892	0.960936	0.967551	0.957099	0.96852	0.977651	0.954788	0.955139	0.972003	0.963055	0.764509	0.977869	0.951827	0.97013	0.966894	0.964296	0.952355	0.98189	0.954073	0.965501	0.966766	0.966773	0.953976	0.915679	0.766487	0.953478	0.958657	0.95451	0.96682	0.952413	0.968629	0.953484	0.915289	0.969825	0.953605	0.952337	0.968219	0.976782	0.969845	0.973783	0.959006	0.950557
DYN341_Popoulou_CMR	DYN348_2_Prata_Ana	1	1	3	3	0.998189	0.974649	0.978891	0.958926	0.961314	0.981023	0.954447	0.959732	0.981999	0.982062	0.975761	0.972991	0.972802	0.968925	0.982016	0.975174	0.965164	0.979612	0.982504	0.958477	0.982608	0.978375	0.975095	0.972527	0.981106	0.937025	0.975497	0.984246	0.979694	0.952445	0.973771	0.982187	0.96376	0.981459	0.934062	0.960367	0.980556	0.981255	0.973386	0.956756	0.962544	0.964876	0.960545	0.95235
DYN157_Koja	DYN426_Yangambi_km5	1	1	3	3	0.982951	0.979137	0.978872	0.985515	0.977341	0.970088	0.975172	0.980844	0.96564	0.966672	0.971909	0.974708	0.778142	0.974785	0.964254	0.971616	0.973466	0.985112	0.964039	0.972376	0.965994	0.970244	0.97199	0.972773	0.968342	0.927423	0.783524	0.965662	0.967736	0.973789	0.97145	0.96413	0.976303	0.964823	0.928158	0.985635	0.967946	0.965303	0.974776	0.96934	0.977998	0.966319	0.96735	0.956866
DYN204_Microcarpa	DYN348_2_Prata_Ana	1	1	2	3	0.992322	0.963907	0.978848	0.956584	0.962989	0.964652	0.960094	0.958223	0.964754	0.966491	0.972577	0.963034	0.960783	0.968114	0.963354	0.969611	0.965689	0.97509	0.964714	0.968491	0.96508	0.968966	0.967114	0.965555	0.96577	0.924804	0.964165	0.964947	0.968833	0.951141	0.968101	0.964248	0.962667	0.964399	0.922626	0.959868	0.964478	0.963305	0.963632	0.967743	0.961691	0.97224	0.953955	0.948404
DYN168_Lady_Finger	DYN204_Microcarpa	1	1	3	2	0.992297	0.964252	0.978843	0.956677	0.963109	0.965378	0.960235	0.958276	0.966239	0.967174	0.973455	0.963804	0.958927	0.96816	0.965033	0.969916	0.965774	0.975149	0.966701	0.968724	0.966466	0.969222	0.968477	0.965902	0.967378	0.925618	0.965931	0.966144	0.970091	0.951143	0.96842	0.965829	0.962959	0.965641	0.923572	0.959888	0.965967	0.964001	0.964786	0.968027	0.96185	0.972746	0.954032	0.948686
DYN-MG3	DYN157_Koja	1	1	2	3	0.978856	0.984577	0.978818	0.966593	0.969282	0.976986	0.965428	0.974879	0.973822	0.973452	0.972529	0.977508	0.770486	0.975284	0.971057	0.972355	0.970655	0.978519	0.971323	0.973203	0.973786	0.97173	0.974472	0.969628	0.972294	0.93558	0.774113	0.972999	0.973102	0.960101	0.974215	0.970408	0.972347	0.971214	0.933353	0.971535	0.972102	0.971216	0.973719	0.967243	0.972399	0.967063	0.966154	0.974775
DYN181_Maia_Maoli	DYN305_Pisang_Mas	1	1	3	2	0.96269	0.968696	0.978818	0.969305	0.973561	0.971129	0.949826	0.957808	0.972847	0.973692	0.967027	0.970344	0.937034	0.966408	0.970285	0.975681	-1	0.955881	0.971615	0.960355	0.973846	0.975226	0.973892	0.971831	0.977093	0.935252	0.939601	0.971966	0.974161	0.948674	0.970985	0.969908	0.972228	0.971118	0.929004	0.95791	0.972691	0.971007	0.971556	0.966942	0.960615	0.962073	0.957751	0.955043
DYN206_Mkono_Wa_Tembo	DYN314_Pisang_Rajah	1	1	3	3	0.997029	0.974545	0.978775	0.958135	0.961316	0.981347	0.954145	0.958358	0.98287	0.984555	0.976669	0.973107	0.963192	0.970084	0.983057	0.974964	0.964592	0.979256	0.983127	0.958593	0.983224	0.979085	0.975155	0.973794	0.982257	0.936929	0.968409	0.984183	0.979423	0.95206	0.975673	0.9843	0.963404	0.981475	0.933675	0.959259	0.981032	0.982528	0.972789	0.957276	0.962366	0.965636	0.959835	0.951013
DYN168_Lady_Finger	DYN206_Mkono_Wa_Tembo	1	1	3	3	0.997017	0.974333	0.978771	0.958222	0.961397	0.981283	0.954264	0.958446	0.983387	0.984026	0.977177	0.973518	0.968745	0.97013	0.984024	0.974412	0.9647	0.97925	0.984195	0.95869	0.983204	0.978222	0.975929	0.973814	0.98275	0.937357	0.974634	0.984817	0.980117	0.952129	0.975417	0.984846	0.963714	0.981716	0.934332	0.959336	0.981637	0.982422	0.973495	0.957393	0.962348	0.965472	0.959826	0.951462
DYN-F1-050	DYN292_Pisang_Jaran	1	1	2	2	0.967898	0.969977	0.978767	0.97385	0.971671	0.968811	0.964237	0.967648	0.96508	0.966885	0.973292	0.967745	0.765797	0.972356	0.962354	0.974142	0.982238	0.962203	0.962529	0.976033	0.965349	0.973023	0.974041	0.972163	0.966759	0.924369	0.767723	0.963091	0.971356	0.965095	0.972266	0.96376	0.97193	0.962341	0.920869	0.966398	0.963557	0.961151	0.970332	-1	0.969161	0.974383	0.95966	0.95211
DYN391_Thong_Det	DYN_ITC0078_Wh_o_Gu	1	1	2	3	0.975737	0.985376	0.978755	0.972031	0.973451	0.972742	0.972331	0.985245	0.965462	0.967896	0.979938	0.978368	0.772665	0.987965	0.965941	0.982561	0.972875	0.969309	0.964468	0.975577	0.965028	0.975549	0.982098	0.98018	0.96529	0.928484	0.777099	0.96595	0.969935	0.964327	0.979144	0.967354	0.980992	0.964717	0.929477	0.97652	0.9665	0.963779	0.981632	0.97345	0.97491	0.971624	0.97083	0.953151
DYN157_Koja	DYN190_Manang	1	1	3	2	0.981105	0.979	0.978754	0.964591	0.97027	0.973797	0.967224	0.979127	0.972901	0.974408	0.973992	0.975339	0.771153	0.977205	0.971233	0.977587	0.97096	0.978785	0.971794	0.972759	0.973719	0.974752	0.978677	0.973948	0.972288	0.929655	0.774181	0.973447	0.975925	0.961818	0.973765	0.971419	0.974778	0.97208	0.927205	0.971374	0.972191	0.972838	0.978533	0.967109	0.972776	0.968456	-1	0.953787
DYN153_Kingala_1	DYN309_Pisang_Papan	1	1	3	3	0.971949	0.969485	0.978753	0.975767	0.990597	0.963188	0.989964	0.980947	0.957846	0.958073	0.962546	0.968627	0.955914	0.969881	0.956569	0.968625	0.980661	0.967228	0.957236	0.967157	0.957969	0.962544	0.965947	0.96817	0.961292	0.920885	0.967238	0.958948	0.95805	0.977835	0.967888	0.956714	0.976957	0.958306	0.919683	0.979729	0.960711	0.958552	0.96896	0.967242	0.979153	0.956373	0.964993	0.957089
DYN206_Mkono_Wa_Tembo	DYN348_2_Prata_Ana	1	1	3	3	0.997038	0.974178	0.978741	0.958121	0.961332	0.980451	0.954206	0.958402	0.98195	0.983606	0.976411	0.972753	0.971294	0.970122	0.9823	0.974246	0.964588	0.979279	0.982193	0.95857	0.981969	0.978041	0.974811	0.973636	0.981387	0.936845	0.97422	0.983681	0.978961	0.952149	0.975304	0.983215	0.963429	0.980463	0.933424	0.95932	0.98036	0.981614	0.972396	0.957301	0.962291	0.965243	0.959848	0.951231
DYN293_Pisang_Jari_Buaya_BS312	DYN309_Pisang_Papan	1	1	2	3	0.970611	0.975632	0.97872	0.971352	0.990039	0.969404	0.987535	0.973911	0.967261	0.967931	0.970816	0.971717	0.773717	0.973342	0.965331	0.975056	0.982691	0.965226	0.965329	0.973386	0.967036	0.972168	0.974301	0.972196	0.968722	0.939995	0.775351	0.965989	0.969752	0.971157	0.975557	0.965438	0.974761	0.9656	0.937971	0.973994	0.967372	0.964531	0.972703	0.973566	0.971144	0.971368	0.963288	0.982645
DYN314_Pisang_Rajah	DYN_ITC0822_Tonton_Kepa	1	1	3	2	0.996132	0.972378	0.978695	0.957739	0.960724	0.976707	0.954876	0.959117	0.982774	0.98248	0.976128	0.972072	0.942562	0.967987	0.982958	0.97442	0.964877	0.977872	0.984603	0.959692	0.983255	0.976777	0.975342	0.970377	0.98275	-1	0.949957	0.983286	0.978481	0.951948	0.972783	0.979571	0.963237	0.981856	0.988019	0.959855	0.982051	0.980717	0.973572	0.957747	0.962387	0.965005	0.959275	0.96424
DYN279_Pisang_Ambon	DYN359_Safet_Velchi	1	1	3	2	0.98513	0.97358	0.978692	0.967519	0.969065	0.964827	0.970099	0.980974	0.961194	0.962148	0.971779	0.969492	-1	0.97535	0.958882	0.971186	0.966776	0.974819	0.960279	0.968512	0.960686	0.969472	0.970253	0.968236	0.961964	0.924521	0.967161	0.962117	0.963681	0.963207	0.969924	0.960541	0.973372	0.962384	0.923222	0.975833	0.959708	0.960951	0.970044	0.964822	0.976557	0.964638	0.964891	0.955681
DYN181_Maia_Maoli	DYN_2013-098_Mshia_Wa_Komba	1	1	3	2	-1	0.973273	0.978691	0.955714	0.958622	0.97974	0.951478	0.956375	0.981059	0.981522	0.975655	0.970808	0.950743	0.966997	0.980594	0.973434	0.963157	0.979458	0.982879	0.955808	0.981464	0.977425	0.974099	0.970895	0.981691	0.937968	0.950044	0.98455	0.978778	0.948218	0.972554	0.981414	0.960849	0.981364	0.93283	0.957703	0.979356	0.980177	0.971398	0.954565	0.959301	0.962859	0.957727	0.948585
DYN171_Laknao	DYN_2013-098_Mshia_Wa_Komba	1	1	3	2	-1	0.973234	0.978668	0.95577	0.958878	0.979454	0.95117	0.955245	0.980985	0.981488	0.975865	0.971094	0.938979	0.966502	0.980622	0.973759	0.96348	0.978477	0.982769	0.956222	0.980944	0.977914	0.974129	0.971258	0.98129	0.934293	0.941533	0.981999	0.983465	0.94773	0.971891	0.980414	0.961577	0.980091	0.929654	0.956846	0.979682	0.980268	0.972269	0.956343	0.959456	0.964958	0.957973	0.946892
DYN031_Beram	DYN309_Pisang_Papan	1	1	2	3	0.969745	0.980928	0.978664	0.970108	0.987736	0.972992	0.986019	0.975772	0.97206	0.972951	0.974666	0.976999	0.767807	0.989337	0.971378	0.982421	0.980573	0.964465	0.970582	0.970171	0.971206	0.979086	0.98111	0.982427	0.972204	0.927793	0.767429	0.970977	0.972045	0.97001	-1	0.971233	0.976823	0.971718	0.926222	0.975461	0.9739	0.969876	0.978069	0.966902	0.971721	0.968912	0.965043	0.953238
DYN120_Hom	DYN_2013-098_Mshia_Wa_Komba	1	1	2	2	-1	0.97289	0.978654	0.960229	0.963485	0.963355	0.961276	0.972991	0.959534	0.961712	0.963803	0.965163	0.776892	0.969492	0.95823	0.968819	0.962888	0.977356	0.958817	0.962786	0.958884	0.964459	0.967055	0.964406	0.96098	0.922189	0.774917	0.960702	0.961711	0.956576	0.967274	0.959657	0.968042	0.959625	0.919778	0.966114	0.959249	0.958575	0.968487	0.958089	0.966114	0.958695	0.968618	0.95052
DYN168_Lady_Finger	DYN_ITC0822_Tonton_Kepa	1	1	3	2	0.996118	0.972154	0.978643	0.957872	0.960755	0.976674	0.955045	0.959212	0.982537	0.98182	0.976113	0.97212	0.961838	0.967913	0.983164	0.973938	0.964962	0.977893	0.984547	0.959789	0.982833	0.976295	0.974661	0.970238	0.98206	-1	0.969935	0.983192	0.97762	0.952077	0.972285	0.979894	0.963566	0.982585	0.987533	0.959935	0.981472	0.980923	0.973466	0.957733	0.962448	0.964844	0.959124	0.964476
DYN348_2_Prata_Ana	DYN_ITC0822_Tonton_Kepa	1	1	3	2	0.996144	0.972046	0.978641	0.957801	0.960722	0.975798	0.955	0.959219	0.981966	0.981578	0.975205	0.971237	0.963811	0.967917	0.982282	0.973843	0.964879	0.977924	0.983648	0.959732	0.982747	0.976252	0.974583	0.970139	0.9819	-1	0.968462	0.982205	0.977491	0.952118	0.972186	0.978862	0.963318	0.981092	0.987539	0.959962	0.98137	0.980015	0.973299	0.957688	0.962437	0.964705	0.959097	0.964483
DYN206_Mkono_Wa_Tembo	DYN305_Pisang_Mas	1	1	3	2	0.961371	0.968265	0.978606	0.968637	0.972815	0.970132	0.948385	0.956296	0.972293	0.974453	0.967082	0.969471	0.919072	0.966501	0.970782	0.975604	-1	0.954631	0.96953	0.959778	0.973164	0.974897	0.972321	0.972659	0.975889	0.931368	0.920915	0.970224	0.973237	0.947461	0.971697	0.970257	0.971659	0.969632	0.925883	0.956431	0.973157	0.970705	0.970971	0.966377	0.959848	0.961286	0.956847	0.952165
DYN281_Pisang_Bangkahulu	DYN_ITC0078_Wh_o_Gu	1	1	2	3	0.977744	0.980516	0.978573	0.968302	0.971271	0.972615	0.969896	0.976847	0.970954	0.972831	0.98545	0.975883	0.773855	0.98529	0.969586	0.982701	0.973644	0.969874	0.970453	0.981494	0.971224	0.979936	0.984859	0.979918	0.970113	0.930665	0.776727	0.972254	0.976132	0.963516	0.981792	0.971259	0.977064	0.97127	0.929275	0.978378	0.972234	0.971307	0.979904	0.975637	-1	0.976932	0.969343	0.959544
DYN204_Microcarpa	DYN279_Pisang_Ambon	1	1	2	3	0.980012	0.973498	0.978511	0.962009	0.968214	0.9644	0.966461	0.973261	0.963153	0.964305	0.97602	0.96927	0.768489	0.977763	0.960715	0.974887	0.969373	0.969353	0.961899	0.976082	0.962936	0.971647	0.973046	0.970097	0.963691	0.922019	0.76955	0.96234	0.96808	0.95492	0.97248	0.961036	0.972236	0.961868	0.919604	0.969066	0.961964	0.960291	0.970108	0.974303	0.967575	0.975812	0.959426	0.948799
DYN305_Pisang_Mas	DYN341_Popoulou_CMR	1	1	2	3	0.962085	0.967921	0.978509	0.96946	0.972916	0.970749	0.949054	0.957502	0.971787	0.972313	0.966452	0.970251	0.935725	0.965431	0.969894	0.976081	-1	0.955543	0.970122	0.959705	0.972905	0.975	0.972672	0.971737	0.975061	0.932194	0.938405	0.970458	0.973314	0.948609	0.970261	0.968912	0.971975	0.969683	0.926925	0.957465	0.972063	0.970282	0.971642	0.966326	0.960167	0.96104	0.957028	0.954113
DYN271_Palang	DYN297_Pisang_Kayu	1	1	3	3	0.974775	0.997457	0.978508	0.971723	0.973639	0.988058	0.972688	0.99015	0.981765	0.981819	0.986517	0.989623	0.770277	0.987329	0.979476	0.987326	0.976391	0.967554	0.982557	0.984852	0.981336	0.985898	0.988234	0.981161	0.978113	0.933221	0.773548	0.983506	0.983095	0.962516	0.983443	0.980985	0.984165	0.982119	0.92823	0.982852	0.976724	0.97998	0.984867	0.978966	0.980389	0.982452	0.974091	0.961816
DYN305_Pisang_Mas	DYN423_Wompa	1	1	2	2	0.959175	0.963162	0.978506	0.968985	0.972837	0.961652	0.949182	0.955776	0.965589	0.966132	0.962979	0.963811	0.760856	0.966351	0.967686	0.970462	-1	0.952848	0.964423	0.960289	0.964963	0.968103	0.966228	0.969625	0.968812	0.982002	0.762662	0.964534	0.966777	0.949257	0.968628	0.965049	0.96829	0.962282	-1	0.957025	0.970275	0.963006	0.968883	0.968131	0.958506	0.958105	0.953762	0.964356
DYN261_Pa_Patthalong	DYN271_Palang	1	1	2	3	0.968433	0.99353	0.978481	0.976166	0.974344	0.97438	0.967615	0.984511	0.969521	0.969544	0.964518	0.978261	0.771681	0.97585	0.965721	0.978219	0.983824	0.964923	0.965927	0.964467	0.969198	0.972975	0.978183	0.975535	0.970665	0.927662	0.775543	0.966507	0.969032	0.966052	0.974951	0.967005	0.981419	0.965707	0.92438	0.976006	0.968233	0.964617	0.979028	0.965915	0.975317	0.961575	0.970686	0.954013
DYN341_Popoulou_CMR	DYN_2013-098_Mshia_Wa_Komba	1	1	3	2	-1	0.973196	0.978455	0.95584	0.958626	0.979547	0.9508	0.956191	0.980321	0.980828	0.974858	0.970972	0.94933	0.966483	0.980248	0.973954	0.963148	0.979376	0.981071	0.955211	0.980694	0.977155	0.972974	0.970782	0.980027	0.934921	0.948888	0.983013	0.978616	0.948076	0.972285	0.980533	0.960767	0.979756	0.930679	0.957782	0.979101	0.979547	0.971715	0.954069	0.959122	0.962326	0.957561	0.947731
DYN-MC2	DYN104_Grande_Naine	1	1	2	3	0.999804	0.966639	0.978447	0.965534	0.965077	0.96148	0.963157	0.968942	0.957781	0.959663	0.960995	0.963325	0.774145	0.965025	0.959007	0.964307	0.964821	0.984792	0.95877	0.959351	0.958488	0.962324	0.962892	0.963467	0.960963	0.915951	0.773226	0.961155	0.957547	0.963649	0.965184	0.960494	0.966204	0.95964	0.915972	0.967912	0.961634	0.958204	0.961618	0.956011	0.971951	0.955921	0.957958	0.952131
DYN114_Heva	DYN305_Pisang_Mas	1	1	2	2	0.959807	0.967901	0.978443	0.972467	0.976569	0.96254	0.957543	0.973471	0.961743	0.962542	0.966548	0.968192	0.757699	-1	0.961699	0.981711	-1	0.951711	0.960014	0.968511	0.961975	0.973016	0.971729	0.980122	0.963004	0.919567	0.762638	0.961173	0.962762	0.952464	0.980505	0.961576	0.980273	0.961016	0.917723	0.966316	0.964007	0.961024	0.971279	0.973883	0.966045	0.959142	0.96199	0.950977
DYN171_Laknao	DYN305_Pisang_Mas	1	1	3	2	0.961905	0.968666	0.978435	0.968689	0.972433	0.970776	0.949263	0.957329	0.973334	0.974023	0.967354	0.969836	0.926152	0.964534	0.970215	0.97652	-1	0.954377	0.971515	0.961038	0.974459	0.974952	0.973306	0.971604	0.976443	0.931299	0.929899	0.971128	0.978221	0.948166	0.969713	0.969957	0.972335	0.97063	0.925925	0.956742	0.972832	0.971325	0.971404	0.96798	0.95968	0.962065	0.957329	0.953175
DYN-F1-050	DYN157_Koja	1	1	2	3	0.985482	0.978469	0.978407	0.966615	0.970177	0.983941	0.964999	0.967427	0.983695	0.985448	0.980162	0.977057	0.774081	0.973931	0.982728	0.979527	0.970639	0.985096	0.982344	0.965776	0.984483	0.982584	0.979412	0.979119	0.983727	0.933084	0.776551	0.98439	0.981734	0.969487	0.978923	0.984635	0.970091	0.982855	0.930451	0.968916	0.983284	0.98345	0.977233	0.964833	0.970188	0.970748	0.965524	0.951556
DYN393_Tjau_Lagada	DYN_2013-098_Mshia_Wa_Komba	1	1	2	2	-1	0.968887	0.978385	0.962729	0.979055	0.958599	-1	0.970656	0.955579	0.957661	0.964938	0.964165	0.77142	0.969823	0.954295	0.967795	0.96069	0.978311	0.955809	0.963417	0.955535	0.964013	0.966457	0.963514	0.956625	0.916758	0.770858	0.956921	0.959638	0.971404	0.965788	0.955431	0.965151	0.956665	0.916028	0.972067	0.956104	0.954529	0.964906	0.95918	0.96836	0.959753	0.958769	0.946353
DYN305_Pisang_Mas	DYN_ITC1031_Veinte_Cohol	1	1	2	2	0.96049	0.965333	0.978364	0.968013	0.970753	0.967778	0.946188	0.95548	0.969012	0.969854	0.964067	0.964225	0.756628	0.962918	0.967948	0.972637	-1	0.952808	0.966648	0.956257	0.970064	0.971786	0.968649	0.973838	0.973331	0.923609	0.758434	0.967994	0.969718	0.947814	0.967901	0.967865	0.96983	0.966549	0.925133	0.953513	0.971692	0.967418	0.969714	0.962418	0.95892	0.957369	0.955359	0.945551
DYN027_Bebek	DYN157_Koja	1	1	2	3	0.980423	0.977892	0.978349	0.958374	0.965004	0.980545	0.958133	0.965271	0.986284	0.986342	0.982543	0.974931	0.761373	0.976678	0.981533	0.982611	0.966748	0.976124	0.983369	0.966218	0.985553	0.982976	-1	0.976581	0.983597	0.933933	0.765624	0.984521	0.983946	0.952357	0.980479	0.983648	0.967817	0.983973	0.927526	0.963165	0.982086	0.98234	0.982666	0.962579	0.968607	0.968738	0.964346	0.94772
DYN127_IDN_077	DYN297_Pisang_Kayu	1	1	2	3	0.968269	0.972332	0.978334	-1	0.975909	0.968566	0.969975	0.977407	0.963812	0.965739	0.973013	0.971104	0.766856	0.977491	0.962415	0.974737	0.984252	0.962982	0.962858	0.982776	0.964426	0.971789	0.973077	0.970559	0.965456	0.922198	0.76978	0.963605	0.96822	0.964035	0.973839	0.962722	0.977877	0.962662	0.919314	0.980348	0.962779	0.96171	0.970765	0.985903	0.976354	0.971707	0.963714	0.96145
DYN157_Koja	DYN_ITC0063_Pisang_Tongat	1	1	3	2	0.977759	0.973111	0.978293	0.962725	0.965337	0.977166	0.958703	0.965178	0.977901	0.97968	0.976352	0.970576	0.762594	0.970703	0.97557	0.976056	0.971747	0.974401	0.975993	0.975663	0.978594	0.977588	0.977441	0.970281	0.976264	0.929803	0.765353	0.978223	0.97787	0.957225	0.973486	0.976681	0.970006	0.976617	0.923961	0.967342	0.975711	0.977284	0.973859	0.967382	0.969028	0.967621	0.963235	0.955431
DYN031_Beram	DYN157_Koja	1	1	2	3	0.984609	0.979054	0.978289	0.961383	0.966402	0.980526	0.960903	0.966901	0.982649	0.98374	0.98337	0.978013	0.767411	0.987151	0.981431	0.982905	0.969285	0.98094	0.982114	0.970955	0.982204	0.985019	0.983486	0.984142	0.982467	0.933836	0.768105	0.983156	0.981247	0.956633	-1	0.982486	0.968588	0.98248	0.931592	0.967174	0.983725	0.981249	0.978734	0.965128	0.969247	0.97463	0.963763	0.950855
DYN046_Buitenzorg	DYN207_Mnalouki	1	1	2	3	0.98366	0.970856	0.978285	0.960827	0.96428	0.976066	0.958895	0.960364	0.976721	0.978552	0.980714	0.971395	0.913177	0.973032	0.977047	0.976683	0.96982	0.970721	0.976087	0.972046	0.977323	0.979244	0.975642	0.973637	0.97499	0.933171	0.917691	0.976142	0.979279	0.951842	0.976091	0.978439	0.966472	0.976021	0.931708	0.961691	0.975507	0.976465	0.972014	0.972098	0.963039	0.977984	0.958871	0.95164
DYN120_Hom	DYN279_Pisang_Ambon	1	1	2	3	0.977632	0.975956	0.978282	0.967621	0.968901	0.964793	0.971157	0.987781	0.959895	0.961752	0.96897	0.97044	0.775848	0.978525	0.958448	0.972161	0.967707	0.969545	0.959388	0.974575	0.959489	0.968046	0.970833	0.969019	0.960652	0.922595	0.776787	0.960666	0.962591	0.963611	0.969742	0.959615	0.976565	0.959581	0.921042	0.975672	0.959705	0.9586	0.971329	0.967526	0.974399	0.964543	0.972702	0.956487
DYN121_Hom_Sakhon_Nakhon	DYN_ITC0078_Wh_o_Gu	1	1	3	3	0.980243	0.978024	0.978273	0.969039	0.971639	0.979917	0.970445	0.972655	0.979215	0.980997	0.990554	0.978672	0.772465	0.985236	0.977423	0.984838	0.9755	0.97273	0.980017	0.981282	0.978466	0.986624	0.984555	0.983168	0.97982	0.933548	0.774011	0.98083	0.983063	0.963841	0.98489	0.979064	0.974493	0.980308	0.933568	0.974743	0.98026	0.979288	0.980903	0.97737	0.974919	0.982861	0.967102	0.958239
DYN097_Galeo	DYN157_Koja	1	1	2	3	0.984908	-1	0.978268	0.965868	0.968089	0.989579	0.965884	0.980734	0.983979	0.984901	0.980157	0.988184	0.770956	0.978452	0.981564	0.982845	0.969995	0.981681	0.982746	0.968605	0.983976	0.983263	0.982502	0.978917	0.981784	0.933634	0.776304	0.984082	0.981748	0.960529	0.980418	0.982213	0.975111	0.983331	0.928778	0.972936	0.980924	0.98225	0.98076	0.965213	0.971582	0.973308	0.970102	0.951361
DYN270_Paka	DYN_ITC0434_Racadag	1	1	2	2	0.985256	0.963749	0.978261	0.958797	0.963591	0.964986	0.951507	0.953589	0.964991	0.967374	0.965971	0.959158	0.765577	0.961632	0.964385	0.963103	0.966807	-1	0.964203	0.957618	0.964651	0.965124	0.964376	0.965633	0.969074	0.921028	0.764192	0.964878	0.96797	0.950993	0.968573	0.965739	0.959112	0.963642	0.918825	0.954546	0.967712	0.962475	0.962547	0.957068	0.958742	0.961617	0.950946	0.940805
DYN261_Pa_Patthalong	DYN309_Pisang_Papan	1	1	2	3	0.960464	0.963312	0.978253	0.975662	0.992401	0.959975	0.989613	0.973381	0.958659	0.958313	0.957954	0.962288	0.769117	0.966691	0.956499	0.966133	0.990844	0.961694	0.956151	0.965017	0.958146	0.962483	0.962577	0.965774	0.959619	0.913664	0.771853	0.957981	0.956808	0.975648	0.963356	0.957026	0.975197	0.957139	0.913901	0.973328	0.959383	0.958108	0.965051	0.973325	0.969863	0.951365	0.960181	0.951759
DYN157_Koja	DYN_ITC0946_Merik	1	1	3	3	0.985109	0.975244	0.978249	0.959242	0.96348	0.980571	0.958875	0.9595	0.987195	0.987683	0.983969	0.974945	0.765828	0.971621	0.983181	0.98029	0.968919	0.980782	0.986089	0.972129	0.985455	0.984621	0.9791	0.976723	0.983641	0.935568	0.768734	0.98611	0.986292	0.95134	0.976759	0.983895	0.964829	0.985205	0.931083	0.960687	0.983595	0.983705	0.975833	0.971094	0.963433	0.981421	0.960043	0.948669
DYN297_Pisang_Kayu	DYN_ITC0078_Wh_o_Gu	1	1	3	3	0.973153	0.974338	0.978247	0.964047	0.96894	0.98001	0.96665	0.969275	0.980276	0.981455	0.991719	0.977369	0.765299	0.984441	0.978412	0.985143	0.973507	0.965859	0.980864	0.98779	0.979812	0.986623	0.984567	0.979914	0.975122	0.932045	0.767067	0.983189	0.982454	0.955522	0.980941	0.980527	0.972238	0.98135	0.931277	0.970263	0.976672	0.980316	0.981405	0.982633	0.972019	0.987441	0.96594	0.959869
DYN148_Khai_Nai_on	DYN_ITC0078_Wh_o_Gu	1	1	2	3	0.975506	0.994982	0.978234	0.972615	0.973913	0.977011	0.976631	-1	0.966994	0.969677	0.982283	0.984947	0.773296	0.995254	0.966932	0.98819	0.973097	0.967376	0.966704	0.983564	0.967187	0.980343	0.985578	0.982834	0.966418	0.93009	0.777668	0.968764	0.972398	0.964436	0.983114	0.968339	0.987411	0.967804	0.929403	0.983232	0.967552	0.966897	0.9872	0.977037	0.978973	0.976072	0.97828	0.958634
DYN-F1-061	DYN106_Gros_Michel	1	1	2	3	0.992228	0.972336	0.978212	0.968028	0.969958	0.961105	0.969433	0.978566	0.956317	0.95785	0.96067	0.968045	0.781422	0.971633	0.954889	0.967824	0.965315	0.979492	0.953397	0.962696	0.95593	0.962761	0.964467	0.967509	0.958939	0.922724	0.782698	0.954667	0.957359	0.974011	0.967266	0.955348	0.972582	0.955166	0.922674	0.973085	0.957736	0.954072	0.967521	0.959592	0.972424	0.958258	0.972285	0.954403
DYN122_Hom_Thong_Mokho	DYN179_Luba	1	1	3	3	0.980561	0.982048	0.978199	0.965305	0.966793	0.98511	0.959124	0.971211	0.983147	0.983558	0.978807	0.978818	0.928564	0.975596	0.98128	0.979114	0.971514	0.969171	0.982722	0.966108	0.981732	0.981856	0.982006	0.977686	0.982371	0.937002	0.931181	0.983706	0.979384	0.957944	0.981194	0.983668	0.973076	0.981766	0.933047	0.971675	0.978993	0.979987	0.980154	0.961732	0.972915	0.967169	0.966582	0.960395
DYN131_IDN_110	DYN279_Pisang_Ambon	1	1	2	3	0.978709	0.975211	0.978191	0.974701	0.979613	0.963229	0.986687	0.986607	0.95763	0.959171	0.968902	0.971356	0.775736	0.977731	0.95665	0.969828	0.968963	0.974526	0.956804	0.97327	0.95748	0.967017	0.968847	0.971449	0.960318	0.919887	0.776532	0.959153	0.960167	-1	0.971079	0.958091	0.977722	0.957846	0.919968	0.986183	0.960075	0.956966	0.970111	0.966221	0.980273	0.960883	0.965513	0.955437
DYN_2013-098_Mshia_Wa_Komba	DYN_ITC1031_Veinte_Cohol	1	1	2	2	-1	0.970158	0.978191	0.956038	0.960961	0.976301	0.949512	0.954203	0.976554	0.977081	0.974451	0.966401	0.767011	0.964271	0.980059	0.971479	0.966874	0.977026	0.976386	0.953396	0.977367	0.974503	0.969244	0.976534	0.980755	0.927957	0.767253	0.978371	0.973407	0.948308	0.972914	0.978638	0.961074	0.975193	0.929103	0.954179	0.980697	0.975689	0.970601	0.952977	0.958244	0.961391	0.956332	0.941764
DYN279_Pisang_Ambon	DYN279_Pisang_Ambon	1	1	3	3	0.980515	0.973659	0.978176	0.964407	0.96618	0.973956	0.967202	0.976901	0.97462	0.97478	0.974776	0.974715	0.770437	0.976033	0.971533	0.975711	0.968098	0.973849	0.975768	0.97217	0.972995	0.978212	0.974915	0.969769	0.970322	0.91975	0.77223	0.97703	0.973027	0.957706	0.970026	0.972933	0.973191	0.975363	0.918966	0.970301	0.968796	0.974112	0.972317	0.967504	0.970522	0.968466	0.961807	0.951326
DYN088_Figue_rose	DYN297_Pisang_Kayu	1	1	3	3	0.972133	0.978316	0.978173	0.973202	0.97253	0.976878	0.973175	0.98533	0.971638	0.972904	0.979588	0.977761	0.770805	0.985403	0.970045	0.980882	0.976249	0.965238	0.971338	0.988455	0.971091	0.978135	0.979534	0.977274	0.970646	0.927392	0.773257	0.972208	0.975172	0.965991	0.980088	0.971416	0.982664	0.970952	0.925079	0.978668	0.969296	0.970021	0.978278	0.980994	0.980839	0.979375	0.971477	0.963734
DYN067_Dibit	DYN284_Pisang_Berlin_IDN074	1	1	2	2	0.96278	0.975089	0.978172	0.963529	-1	0.96707	0.970108	0.971285	0.966107	0.966654	0.968001	0.97197	0.760335	0.970735	0.964723	0.976682	0.98031	0.956383	0.964384	0.960924	0.966272	0.972256	0.976698	0.973305	0.969148	0.923504	0.762173	0.965931	0.966257	0.962035	0.972917	0.964555	0.972852	0.964941	0.919517	0.966576	0.969126	0.9642	-1	0.959343	0.965066	0.958247	0.962418	0.947924
DYN309_Pisang_Papan	DYN423_Wompa	1	1	3	2	0.968594	0.973583	0.978161	0.969529	0.987861	0.966802	0.987367	0.971237	0.969348	0.969318	0.970949	0.971278	0.772361	0.977372	0.972	0.975256	0.980509	0.96428	0.968246	0.967646	0.967917	0.971756	0.973529	0.977135	0.971532	0.984693	0.774346	0.968915	0.970532	0.971553	0.975792	0.969182	0.972796	0.967268	-1	0.972185	0.973545	0.967609	0.97597	0.967878	0.968198	0.963714	0.963167	0.968007
DB_Calypso_2012_1164	DYN-MK1	1	1	4	2	0.991148	0.983318	0.978155	0.966858	0.969542	0.975585	0.96941	0.991944	0.965479	0.967672	0.966098	0.978786	0.775237	0.980078	0.964195	0.97611	0.967143	0.975835	0.96429	0.966902	0.965832	0.969731	0.972437	0.973633	0.96639	0.922171	0.777056	0.967594	0.966315	0.967788	0.972518	0.965508	0.981128	0.965625	0.920341	0.976465	0.964346	0.964726	0.975875	0.95963	0.975226	0.959437	0.98664	0.952152
DYN153_Kingala_1	DYN297_Pisang_Kayu	1	1	3	3	0.979572	0.974986	0.978145	0.971637	0.973074	0.968486	0.96997	0.980959	0.963268	0.964416	0.974814	0.972281	0.956069	0.976135	0.960555	0.974781	0.973362	0.970112	0.962219	0.981152	0.963534	0.970552	0.973752	0.971765	0.963802	0.927266	0.965522	0.963477	0.967454	0.965383	0.973432	0.960964	0.975552	0.962823	0.924193	0.980576	0.962825	0.9624	0.972277	0.975377	0.982516	0.972879	0.967485	0.963557
DYN067_Dibit	DYN292_Pisang_Jaran	1	1	2	2	0.95882	0.968517	0.978099	0.962386	0.963462	0.965588	0.955555	0.96661	0.965285	0.966423	0.973007	0.967921	0.752934	0.972887	0.962723	0.975676	0.977502	0.950813	0.962934	0.975777	0.965246	0.972435	0.974696	0.96763	0.964329	0.922639	0.757618	0.963043	0.970195	0.947229	0.968344	0.961891	0.968553	0.962157	0.91893	0.958951	0.963466	0.959851	-1	-1	0.960926	0.970798	0.956223	0.947929
DYN-Borli1	DYN157_Koja	1	1	2	3	0.981596	0.973616	0.97809	0.965951	0.968413	0.974749	0.961925	0.96532	0.976565	0.977901	0.974284	0.971518	0.771282	0.971636	0.97495	0.974094	0.970971	0.981029	0.974294	0.966736	0.976887	0.975534	0.974393	0.97208	0.976517	0.929928	0.773631	0.976272	0.976252	0.961938	0.974302	0.975882	0.969526	0.974981	0.926959	0.96591	0.975818	0.975477	0.972231	0.966127	0.975037	0.968503	0.963381	0.952331
DYN285_Pisang_Buntal	DYN_ITC0078_Wh_o_Gu	1	1	2	3	0.97244	0.982405	0.978082	0.969148	0.972442	0.978274	0.96693	0.982922	0.971882	0.974245	0.985555	0.983137	0.76702	0.988617	0.971181	0.98783	0.979802	0.964451	0.972616	0.979019	0.972094	0.982579	0.983843	0.981775	0.970204	0.93047	0.770439	0.974505	0.976657	0.959069	0.981343	0.973109	-1	0.973257	0.929059	0.975028	0.971366	0.972576	0.981907	0.976634	0.973628	0.973662	0.96991	0.955313
DYN157_Koja	DYN242_Niyarma_Yik	1	1	3	2	0.981512	0.976426	0.978079	0.958518	0.963456	0.976793	0.957895	0.966757	0.980399	0.982742	0.98207	0.981064	0.760712	0.983845	0.977842	-1	0.969695	0.974915	0.980366	0.966704	0.981188	0.989228	0.980562	0.983872	0.97795	0.931475	0.766486	0.981244	0.980397	0.95155	0.977756	0.978318	0.969121	0.98134	0.926177	0.962098	0.978651	0.980302	0.977769	0.965536	0.964692	0.970348	0.961996	0.94662
DYN-Borli1	DYN309_Pisang_Papan	1	1	2	3	0.967512	0.973667	0.978057	0.976239	0.990675	0.967733	0.987947	0.976302	0.966592	0.966661	0.966646	0.970899	0.772026	0.973738	0.965174	0.974507	0.98452	0.965327	0.964353	0.96694	0.966388	0.970889	0.974014	0.972774	0.968144	0.923472	0.772805	0.966161	0.967042	0.977624	0.974563	0.965459	0.979104	0.965556	0.920558	0.976618	0.968852	0.965552	0.972119	0.967951	0.979528	0.960991	0.965831	0.955118
DYN279_Pisang_Ambon	DYN_ITC0786_Katual_no2	1	1	3	2	0.983173	0.98389	0.978054	0.958184	0.961541	0.979436	0.950641	0.965703	0.984449	0.98599	0.98267	0.976188	0.760008	0.973668	0.977905	0.980772	0.967884	0.968192	0.98168	0.960096	0.981445	0.982746	0.98538	0.979231	-1	0.931407	0.760372	0.981454	0.983094	0.9457	0.981171	0.979218	0.966826	0.980099	0.924148	0.962492	0.980615	0.976927	0.982327	0.956711	0.963956	0.967174	0.959701	0.943641
DYN121_Hom_Sakhon_Nakhon	DYN127_IDN_077	1	1	3	2	0.970052	0.971973	0.978045	-1	0.97609	0.967614	0.971563	0.978658	0.961498	0.963355	0.969916	0.970312	0.771456	0.976813	0.96128	0.9732	0.98404	0.965655	0.961512	0.97515	0.963036	0.970278	0.971336	0.97146	0.964775	0.921264	0.774905	0.961731	0.964562	0.970497	0.974221	0.962196	0.978155	0.962118	0.920135	0.981392	0.963697	0.960584	0.969238	0.979237	0.979112	0.964717	0.96511	0.959738
DYN-110-1	DYN_2013-098_Mshia_Wa_Komba	1	1	2	2	-1	0.973675	0.978031	0.962879	0.966607	0.962551	0.964523	0.973339	0.959298	0.961622	0.963873	0.965947	0.771948	0.969606	0.95876	0.968743	0.964415	0.976974	0.958465	0.960226	0.959265	0.965864	0.966554	0.967866	0.963578	0.92071	0.771446	0.96146	0.962677	0.975265	0.970492	0.959569	0.969226	0.95967	0.916827	0.972715	0.960558	0.959186	0.969817	0.954321	0.972065	0.954349	0.9745	0.947745
DYN163_Kunnan	DYN279_Pisang_Ambon	1	1	2	3	0.983791	0.975845	0.977976	0.968054	0.967315	0.964796	0.969382	0.98223	0.961924	0.962824	0.968506	0.970077	0.965728	0.977593	0.960206	0.973301	0.966565	0.973333	0.960285	0.968405	0.961871	0.968799	0.971704	0.969902	0.960313	0.925234	-1	0.962019	0.964211	0.962537	0.968997	0.960514	0.974133	0.961597	0.924158	0.974783	0.960565	0.960306	0.971052	0.964949	0.977297	0.964363	0.965531	0.956091
DYN309_Pisang_Papan	DYN_ITC0822_Tonton_Kepa	1	1	3	2	0.96895	0.975898	0.977914	0.96919	0.988095	0.968949	0.986072	0.971262	0.974786	0.974085	0.971748	0.974206	0.771873	0.975022	0.973294	0.979106	0.981648	0.963942	0.974217	0.967911	0.974645	0.975706	0.979345	0.97543	0.976886	-1	0.773724	0.972778	0.975255	0.969656	0.975626	0.969669	0.973964	0.9735	0.984999	0.972033	0.976686	0.972732	0.978172	0.967837	0.96916	0.96581	0.963787	0.968808
DYN168_Lady_Finger	DYN314_Pisang_Rajah	1	1	3	3	0.999919	0.967332	0.977897	0.957551	0.960201	0.975513	0.958178	0.958652	0.979067	0.978511	0.969974	0.968126	0.967479	0.964768	0.977872	0.970744	0.963276	0.984644	0.980118	0.959837	0.97979	0.974596	0.97113	0.966812	0.976058	0.928185	0.975685	0.981015	0.975447	0.953149	0.967637	0.978365	0.962307	0.979659	0.926996	0.958797	0.974764	0.978909	0.96719	0.958385	0.961755	0.965898	0.956616	0.950947
DYN348_2_Prata_Ana	DYN443_Gwanhour	1	1	3	2	0.991963	0.973751	0.977879	0.952634	0.955816	0.97805	0.947005	0.955044	0.978063	0.979894	0.979062	0.973231	0.952633	0.973579	0.978167	0.982907	0.962365	0.971219	0.979499	0.955511	0.977247	-1	0.974953	0.976296	0.977331	0.931867	0.956529	0.979883	0.977701	0.944255	0.976461	0.979396	0.960656	0.978278	0.925608	0.95481	0.975099	0.976948	0.97324	0.953888	0.957087	0.963593	0.95517	0.943145
DYN027_Bebek	DYN309_Pisang_Papan	1	1	2	3	0.966797	0.981397	0.977875	0.967208	0.987325	0.973007	0.983765	0.974096	0.974421	0.974516	0.973884	0.975779	0.762982	0.978721	0.970756	0.982825	0.980022	0.960721	0.971556	0.965841	0.97456	0.977265	-1	0.977476	0.975305	0.929322	0.765515	0.972508	0.975086	0.965846	0.980502	0.971588	0.975382	0.972881	0.922803	0.972095	0.974821	0.970635	0.980618	0.964918	0.970956	0.96371	0.964902	0.949898
DYN206_Mkono_Wa_Tembo	DYN_2013-098_Mshia_Wa_Komba	1	1	3	2	-1	0.972096	0.977874	0.954776	0.958379	0.978768	0.950323	0.954658	0.980089	0.982187	0.975143	0.97041	0.932616	0.967417	0.980623	0.972448	0.962322	0.979027	0.98076	0.955209	0.979835	0.976462	0.972796	0.971715	0.980047	0.933953	0.93175	0.98241	0.977725	0.947521	0.973372	0.981379	0.960108	0.97873	0.929342	0.956587	0.978926	0.979974	0.970397	0.954366	0.958445	0.96225	0.956446	0.946227
DYN168_Lady_Finger	DYN443_Gwanhour	1	1	3	2	0.991936	0.973926	0.977869	0.952727	0.956014	0.978933	0.947344	0.955133	0.979189	0.980389	0.980276	0.97422	0.950867	0.973625	0.980008	0.982968	0.962439	0.971266	0.98175	0.9559	0.97861	-1	0.976297	0.976478	0.978745	0.932609	0.95851	0.981334	0.978749	0.944236	0.976531	0.981071	0.960946	0.979827	0.92655	0.954806	0.976556	0.977829	0.974145	0.954297	0.957336	0.964026	0.955274	0.94341
DYN127_IDN_077	DYN_ITC0946_Merik	1	1	2	3	0.968885	0.977621	0.97786	-1	0.969037	0.97277	0.960915	0.968107	0.972103	0.974186	0.973387	0.973481	0.763417	0.972732	0.968657	0.976544	0.981082	0.962128	0.970433	0.972559	0.971274	0.97596	0.976302	0.973606	0.972852	0.930006	0.767531	0.970657	0.976057	0.955484	0.974949	0.969176	0.972481	0.969695	0.926109	0.970247	0.969988	0.967938	0.97461	0.978241	0.968107	0.971986	0.959279	0.952939
DYN426_Yangambi_km5	DYN_ITC0078_Wh_o_Gu	1	1	3	3	0.980315	0.984748	0.977827	0.988711	0.978094	0.974054	0.977559	0.983483	0.967282	0.969811	0.983894	0.977973	0.778533	0.982706	0.966829	0.980613	0.975885	0.976146	0.967231	0.977836	0.967297	0.977919	0.979884	0.981878	0.971462	0.931525	0.781967	0.968478	0.971936	0.971924	0.980175	0.968379	0.979097	0.968264	0.932053	0.988946	0.971954	0.967058	0.981782	0.974662	0.979189	0.974348	0.970304	0.958054
DYN297_Pisang_Kayu	DYN_ITC0434_Racadag	1	1	3	2	0.969351	0.970785	0.977822	0.967025	0.972449	0.974393	0.962675	0.966275	0.974844	0.976065	0.980439	0.97036	0.763178	0.977548	0.971883	0.979394	0.980979	0.961244	0.972729	0.984456	0.974449	0.979093	0.978405	0.979894	0.975156	0.928261	0.764159	0.975084	0.978459	0.955735	0.979238	0.973815	0.973567	0.973007	0.92465	0.96625	0.972089	0.97256	0.975003	0.981886	0.97054	0.980194	0.963961	0.958551
DYN179_Luba	DYN284_Pisang_Berlin_IDN074	1	1	3	2	0.96699	0.974223	0.977822	0.965304	-1	0.967913	0.969521	0.96475	0.971411	0.972774	0.970714	0.97104	0.924782	0.969358	0.969521	0.974573	0.980763	0.961272	0.969779	0.960856	0.97025	0.974112	0.978247	0.974557	0.975398	0.93218	0.923541	0.969516	0.972778	0.96201	0.974836	0.970243	0.970128	0.968988	0.929699	0.966891	0.971833	0.967041	0.974816	0.960639	0.964894	0.963174	0.961164	0.953504
DYN314_Pisang_Rajah	DYN443_Gwanhour	1	1	3	2	0.991955	0.973637	0.977818	0.952488	0.955716	0.979159	0.946837	0.954883	0.979401	0.981209	0.979644	0.973787	0.931091	0.973399	0.980103	0.983246	0.962249	0.971106	0.980732	0.955445	0.97915	-1	0.97531	0.976186	0.978322	0.932531	0.937789	0.980699	0.978277	0.94403	0.976593	0.980536	0.960527	0.97937	0.926415	0.954636	0.977013	0.978821	0.973339	0.95381	0.95701	0.963583	0.955015	0.942922
DYN309_Pisang_Papan	DYN_ITC1345_Pisang_Kra	1	1	3	2	0.968742	0.97436	0.977817	0.97496	0.989561	0.968291	0.988997	0.976637	0.965455	0.966094	0.966376	0.970814	0.773782	0.973303	0.964141	0.974035	0.982353	0.966768	0.963472	0.96469	0.965465	0.97041	0.973429	0.973552	0.967156	0.923848	0.775852	0.965468	0.965936	0.976216	0.973182	0.964852	0.978965	0.964688	0.922262	0.976167	0.967778	0.964887	0.972335	0.966276	0.973026	0.960201	0.96562	0.953645
DYN314_Pisang_Rajah	DYN348_2_Prata_Ana	1	1	3	3	0.999919	0.966382	0.977816	0.957071	0.960023	0.975415	0.957873	0.958334	0.977203	0.977176	0.969485	0.967879	0.969709	0.964665	0.976674	0.969745	0.962728	0.984504	0.97849	0.959286	0.977585	0.973658	0.968912	0.965756	0.973788	0.926657	0.974952	0.980258	0.973555	0.952952	0.966767	0.977285	0.961833	0.978729	0.926012	0.958573	0.972453	0.978853	0.965425	0.95756	0.9613	0.964543	0.956459	0.950501
DYN104_Grande_Naine	DYN_ITC1245_Papat	1	1	3	2	0.990662	0.976849	0.977796	0.951765	0.953117	0.981904	0.942812	0.952955	0.987322	-1	0.978066	0.972184	0.754939	0.967603	0.981676	0.977003	0.96245	0.968699	0.984616	0.95249	0.985717	0.981153	0.980754	0.973212	0.988473	0.931955	0.756331	0.984838	0.980763	0.939486	0.975999	0.982644	0.959868	0.983698	0.921867	0.954102	0.979937	0.982308	0.974769	0.951211	0.960225	0.961799	0.955358	0.942433
DYN121_Hom_Sakhon_Nakhon	DYN271_Palang	1	1	3	3	0.978849	0.998335	0.977777	0.975895	0.975168	0.986833	0.97397	0.99074	0.980506	0.981015	0.984212	0.990074	0.77602	0.988537	0.978047	0.987144	0.97739	0.971614	0.981258	0.977759	0.979914	0.985966	0.989216	0.984022	0.981434	0.934036	0.778695	0.980781	0.982669	0.970192	0.987115	0.980146	0.98369	0.981081	0.930765	0.985763	0.979861	0.978672	0.985019	0.973053	0.983352	0.975847	0.975058	0.960505
DYN157_Koja	DYN179_Luba	1	1	3	3	0.984051	0.975874	0.977763	0.959266	0.963952	0.980763	0.95778	0.95978	0.988342	0.988383	0.982088	0.974976	0.927062	0.971972	0.985323	0.980248	0.968425	0.980662	0.986709	0.965144	0.987539	0.98389	0.98024	0.977844	0.986466	0.939569	0.929158	0.986607	0.985383	0.953546	0.977216	0.986292	0.964951	0.986394	0.936799	0.962255	0.984981	0.984222	0.978105	0.964012	0.964053	0.973821	0.962529	0.952717
DYN292_Pisang_Jaran	DYN_ITC0946_Merik	1	1	2	3	0.963027	0.96584	0.977758	0.96153	0.961207	0.965619	0.954499	0.956869	0.970198	0.971212	0.976569	0.96567	0.754267	0.96906	0.963451	0.976202	0.979656	0.954923	0.965914	0.981062	0.968359	0.975468	0.972562	0.968844	0.96661	0.927903	0.757575	0.966082	0.975621	0.942677	0.969161	0.964267	0.964763	0.965395	0.922128	0.955789	0.962647	0.963241	0.969992	-1	0.959177	0.985449	0.952502	0.949079
DYN305_Pisang_Mas	DYN316_Pisang_Sapon	1	1	2	2	0.960992	0.960481	0.977754	0.962033	0.970287	0.95883	0.951028	0.953087	0.959526	0.960753	0.967938	0.962008	0.752255	0.96308	0.955322	0.968925	-1	0.952484	0.956311	0.976946	0.960174	0.964875	0.961681	0.964004	0.961955	0.917763	0.753584	0.957594	0.96539	0.941522	0.965088	0.955246	0.964734	0.955581	0.913609	0.953761	0.957832	0.955339	0.960433	0.989935	0.957994	-1	0.949984	0.944937
DYN279_Pisang_Ambon	DYN393_Tjau_Lagada	1	1	3	2	0.978165	0.972832	0.977728	0.969387	0.983368	0.96097	-1	0.98492	0.9569	0.957598	0.96841	0.970378	0.771891	0.979039	0.954411	0.971438	0.964877	0.971513	0.955472	0.973405	0.956389	0.966826	0.969674	0.967819	0.956563	0.917716	0.772673	0.957283	0.959816	0.977736	0.968739	0.955115	0.974157	0.956785	0.918032	0.980062	0.956656	0.955347	0.96922	0.967561	0.974752	0.963846	0.964273	0.952869
DYN-F1-048	DYN297_Pisang_Kayu	1	1	2	3	0.975506	0.980735	0.977725	0.972257	0.973137	0.983974	0.970815	0.976337	0.978509	0.980254	0.986177	0.979089	0.772313	0.981396	0.977922	0.982698	0.974184	0.970852	0.978628	0.979322	0.979178	0.983977	0.984173	0.980417	0.977066	0.930943	0.773421	0.981718	0.980642	0.96759	0.981366	0.980331	0.977416	0.97992	0.927766	0.976758	0.976438	0.979604	0.979945	0.975107	0.978919	0.977664	0.969832	0.960222
DYN286_Pisang_Ceylan	DYN297_Pisang_Kayu	1	1	3	3	0.975267	0.97522	0.977708	0.969775	0.973728	0.971527	0.971967	0.98005	0.96668	0.967417	0.979208	0.974357	0.957411	0.979825	0.96298	0.977338	0.976132	0.966985	0.965033	0.987772	0.966685	0.975375	0.975753	0.972439	0.964721	0.929084	0.969925	0.966563	0.969322	0.962561	0.975155	0.964066	0.977282	0.965588	0.925605	0.979636	0.963678	0.964808	0.973055	0.982071	0.981053	0.979488	0.967859	0.966103
DYN027_Bebek	DYN305_Pisang_Mas	1	1	2	2	0.958304	0.970914	0.977701	0.965108	0.973112	0.968651	0.948359	0.961354	0.970693	0.971662	0.966137	0.968423	0.753361	0.969534	0.966274	0.978528	-1	0.950283	0.967738	0.959452	0.971369	0.973825	-1	0.972521	0.973106	0.923966	0.755192	0.96867	0.971456	0.94535	0.973859	0.967613	0.972436	0.968479	0.916518	0.957514	0.969428	0.966861	0.974211	0.964184	0.962371	0.957473	0.957427	0.94591
DYN168_Lady_Finger	DYN423_Wompa	1	1	3	2	0.995306	0.970444	0.977694	0.959023	0.961191	0.972175	0.957291	0.959266	0.976646	0.976163	0.973728	0.968021	0.962554	0.969554	0.979303	0.973097	0.96426	0.977826	0.976426	0.960325	0.97577	0.974483	0.970925	0.974681	0.976625	0.99036	0.971034	0.977405	0.972741	0.954155	0.973545	0.97783	0.963835	0.975964	-1	0.960563	0.981167	0.974972	0.9733	0.958362	0.961886	0.965077	0.959559	0.96478
DYN-F1-048	DYN157_Koja	1	1	2	3	0.985218	0.978842	0.97769	0.96719	0.969204	0.984124	0.965058	0.967709	0.983679	0.985438	0.979879	0.977147	0.774693	0.973445	0.982773	0.979201	0.970048	0.985159	0.982328	0.965463	0.984498	0.982275	0.979111	0.978564	0.983303	0.932885	0.777141	0.984416	0.981647	0.965375	0.977827	0.984705	0.970195	0.982849	0.930448	0.968655	0.982901	0.983493	0.97698	0.964518	0.970558	0.970816	0.966041	0.951344
DYN_2013-098_Mshia_Wa_Komba	DYN_ITC1345_Pisang_Kra	1	1	2	2	-1	0.970929	0.977681	0.960316	0.96097	0.973219	0.956544	0.959863	0.969335	0.971488	0.967295	0.966353	0.774299	0.965105	0.969471	0.967936	0.963051	0.981435	0.969961	0.953467	0.969251	0.969846	0.967431	0.967232	0.971472	0.924188	0.774194	0.972033	0.969346	0.954474	0.968598	0.971587	0.964046	0.969804	0.921479	0.960373	0.969033	0.969382	0.966437	0.953902	0.962209	0.957694	0.957961	0.944022
DYN314_Pisang_Rajah	DYN423_Wompa	1	1	3	2	0.99532	0.969585	0.977675	0.958466	0.961002	0.973079	0.956805	0.958842	0.976664	0.975905	0.973851	0.968414	0.943056	0.969492	0.979883	0.972368	0.963733	0.977604	0.976805	0.959705	0.975345	0.974308	0.970104	0.973658	0.976455	0.98817	0.950498	0.977364	0.97238	0.953751	0.973034	0.978378	0.96325	0.97565	-1	0.960219	0.980794	0.975805	0.972275	0.957564	0.961384	0.963971	0.959322	0.964262
DYN179_Luba	DYN292_Pisang_Jaran	1	1	3	2	0.962416	0.96578	0.977663	0.962224	0.961719	0.966234	0.955112	0.957061	0.969618	0.970714	0.975245	0.966412	0.914876	0.969801	0.964849	0.974724	0.978387	0.955043	0.966405	0.97556	0.968435	0.974979	0.973737	0.970325	0.968605	0.930769	0.91742	0.966493	0.97534	0.945596	0.968736	0.96578	0.965257	0.965158	0.926902	0.958024	0.963686	0.962927	0.970703	-1	0.960126	0.977723	0.955286	0.953643
DYN-MPa2	DYN_2013-098_Mshia_Wa_Komba	1	1	2	2	-1	0.967799	0.977659	0.956727	0.960139	0.966353	0.955677	0.963612	0.964629	0.966088	0.965886	0.965771	0.770963	0.96419	0.96485	0.965025	0.959523	0.988903	0.965699	0.954441	0.964063	0.964562	0.967391	0.961042	0.965395	0.918823	0.768161	0.968634	0.964777	0.951706	0.966166	0.965671	0.963708	0.965075	0.915306	0.961647	0.96486	0.965476	0.965596	0.951287	0.962803	0.956258	0.966605	0.942029
DYN348_2_Prata_Ana	DYN423_Wompa	1	1	3	2	0.995327	0.969524	0.977649	0.958576	0.961021	0.971969	0.956973	0.959003	0.97562	0.974858	0.973158	0.967702	0.964301	0.969422	0.978876	0.972177	0.963744	0.977682	0.97577	0.959789	0.974471	0.973607	0.969686	0.973704	0.97538	0.988188	0.969032	0.97669	0.971758	0.953968	0.97268	0.977328	0.963384	0.974756	-1	0.960372	0.979809	0.974805	0.972344	0.957539	0.961481	0.963763	0.959428	0.964555
DYN292_Pisang_Jaran	DYN_ITC1031_Veinte_Cohol	1	1	2	2	0.964629	0.964876	0.977641	0.966444	0.967258	0.963876	0.953682	0.958216	0.964703	0.965967	0.972169	0.962036	0.757092	0.968194	0.963548	0.972145	0.984897	0.955655	0.962156	0.971439	0.964906	0.971206	0.970183	0.974139	0.96942	0.924235	0.760198	0.96172	0.970924	0.949253	0.970724	0.963051	0.967596	0.961611	0.926544	0.955581	0.96735	0.960633	0.970489	-1	0.96078	0.973529	0.954891	0.947169
DYN088_Figue_rose	DYN135_Intokatoke	1	1	3	3	0.973342	0.980407	0.977634	0.967648	0.969109	0.977867	0.967913	0.979603	0.976623	0.977466	0.979178	0.979523	0.768795	0.984819	0.973592	0.982215	0.97374	0.965081	0.975146	0.985874	0.977117	0.980422	0.980361	0.979473	0.973443	0.93208	0.7722	0.975569	0.980522	0.960634	0.978306	0.974915	0.978355	0.975703	0.930976	0.972225	0.972878	0.974713	0.978576	0.979429	0.974124	0.981527	0.969804	0.958598
DYN127_IDN_077	DYN207_Mnalouki	1	1	2	3	0.975163	0.974972	0.977622	-1	0.967625	0.969245	0.963071	0.970217	0.963954	0.966356	0.964337	0.970589	0.914976	0.969492	0.967119	0.970253	0.977729	0.967896	0.965604	0.95974	0.965336	0.969907	0.972049	0.969416	0.967175	0.928898	0.922653	0.966235	0.965442	0.962383	0.972839	0.967959	0.974037	0.966026	0.927651	0.972794	0.969215	0.965878	0.97173	0.963024	0.970658	0.957787	0.962473	0.956087
DYN-F1-075	DYN157_Koja	1	1	2	3	0.981537	0.969026	0.97762	0.965199	0.972166	0.961259	0.970056	0.968912	0.962406	0.962523	0.973149	0.966627	0.773244	0.973227	0.958658	0.970756	0.969854	0.979784	0.95701	0.979502	0.961881	0.968231	0.967242	0.970088	0.963193	0.927323	0.776227	0.958285	0.966814	0.969851	0.970027	0.957838	0.96648	0.95876	0.927008	0.969956	0.962294	0.958634	0.967933	0.97588	0.971212	0.977563	0.960361	0.953647
DYN168_Lady_Finger	DYN348_2_Prata_Ana	1	1	3	3	0.999918	0.966199	0.977605	0.95734	0.959947	0.974997	0.958086	0.958501	0.978894	0.978256	0.969186	0.967591	0.971305	0.964327	0.976671	0.969963	0.962994	0.984589	0.979877	0.95969	0.978366	0.974265	0.969961	0.965928	0.975488	0.926476	0.976853	0.980611	0.974651	0.953086	0.966909	0.978004	0.962142	0.979377	0.924811	0.958644	0.973641	0.977756	0.966447	0.958131	0.961521	0.964946	0.956096	0.950698
DYN_2013-098_Mshia_Wa_Komba	DYN_ITC0822_Tonton_Kepa	1	1	2	2	-1	0.969776	0.977583	0.95358	0.95677	0.973992	0.950324	0.95448	0.980178	0.980149	0.974073	0.968705	0.772646	0.964738	0.980359	0.972273	0.961787	0.976984	0.982134	0.955604	0.980738	0.974755	0.97202	0.967619	0.980465	-1	0.771867	0.980826	0.976161	0.946627	0.969937	0.977028	0.959359	0.979341	0.984143	0.956047	0.979624	0.978293	0.970988	0.953872	0.958024	0.961933	0.954854	0.957997
DYN314_Pisang_Rajah	DYN_2013-098_Mshia_Wa_Komba	1	1	3	2	-1	0.964848	0.977572	0.953893	0.957139	0.973923	0.954142	0.954664	0.975627	0.976038	0.96862	0.96575	0.940884	0.962321	0.97502	0.968736	0.960538	0.984286	0.977123	0.95605	0.97574	0.972462	0.967061	0.96399	0.972737	0.924628	0.946593	0.979084	0.97268	0.948514	0.965347	0.975783	0.95886	0.97725	0.922622	0.955772	0.971088	0.977361	0.964038	0.954522	0.957901	0.962183	0.953603	0.94574
DYN-F1-050	DYN297_Pisang_Kayu	1	1	2	3	0.975423	0.979951	0.977566	0.971955	0.974301	0.983656	0.970203	0.975358	0.978531	0.980224	0.986258	0.97863	0.771672	0.981355	0.977874	0.982732	0.975349	0.970908	0.978612	0.979342	0.979155	0.983937	0.984324	0.981252	0.977941	0.931081	0.772385	0.981608	0.980577	0.971599	0.982491	0.980147	0.977354	0.97989	0.927587	0.976154	0.977173	0.979564	0.979915	0.975231	0.977725	0.977412	0.969263	0.960105
DYN314_Pisang_Rajah	DYN314_Pisang_Rajah	1	1	3	3	0.999861	0.966154	0.977554	0.956796	0.959752	0.976214	0.957573	0.958044	0.978399	0.978297	0.969773	0.968353	0.944287	0.964326	0.977732	0.970026	0.962439	0.984248	0.979555	0.959002	0.978578	0.974458	0.968974	0.965511	0.974517	0.926143	0.951244	0.981073	0.973937	0.952615	0.966763	0.978352	0.961584	0.979716	0.92548	0.958259	0.973553	0.979878	0.965396	0.957219	0.961006	0.964327	0.956191	0.949878
DYN121_Hom_Sakhon_Nakhon	DYN297_Pisang_Kayu	1	1	3	3	0.975367	0.974078	0.977553	0.970996	0.973492	0.97469	0.970535	0.97605	0.973214	0.974382	0.983601	0.975549	0.770426	0.982627	0.971074	0.980663	0.977451	0.96846	0.973326	0.987706	0.972948	0.980944	0.978456	0.978209	0.974307	0.927666	0.771322	0.973672	0.976001	0.965176	0.980231	0.971929	0.976182	0.973065	0.925166	0.976408	0.971358	0.971677	0.974988	0.981328	0.979274	0.98337	0.967494	0.962948
DYN168_Lady_Finger	DYN_2013-098_Mshia_Wa_Komba	1	1	3	2	-1	0.964892	0.977552	0.954375	0.957256	0.973602	0.954513	0.955021	0.977311	0.977147	0.96842	0.965585	0.960736	0.962237	0.975059	0.968984	0.961033	0.984516	0.978518	0.956554	0.976528	0.973095	0.968216	0.964349	0.974577	0.924786	0.967412	0.979411	0.973831	0.948841	0.965628	0.9765	0.959333	0.977863	0.92185	0.956056	0.972288	0.976276	0.965186	0.955289	0.958329	0.962751	0.953451	0.946341
DYN168_Lady_Finger	DYN168_Lady_Finger	1	1	3	3	0.999838	0.966168	0.977521	0.957359	0.95993	0.975866	0.958044	0.958461	0.979405	0.978382	0.969898	0.968376	0.964266	0.964239	0.977485	0.96991	0.962993	0.984468	0.980727	0.959636	0.978414	0.974238	0.969925	0.965871	0.975581	0.927174	0.972297	0.981521	0.974656	0.952995	0.966822	0.978942	0.962363	0.980755	0.9247	0.958585	0.973652	0.978633	0.966474	0.958102	0.961487	0.964847	0.956023	0.950563
DYN046_Buitenzorg	DYN088_Figue_rose	1	1	2	3	0.96992	0.976657	0.977521	0.970251	0.970515	0.973965	0.968982	0.980048	0.969044	0.97066	0.97644	0.974636	0.769823	0.98369	0.967473	0.978609	0.975044	0.962975	0.96793	0.984405	0.969206	0.976776	0.976957	0.976013	0.967844	0.926707	0.772934	0.969308	0.973328	0.961672	0.976615	0.969297	0.97908	0.968901	0.925403	0.972373	0.967026	0.967654	0.975416	0.979981	0.97376	0.977527	0.968769	0.957523
DB_Calypso_2012_1164	DYN367_SF265	1	1	4	2	0.991259	0.990658	0.9775	0.96554	0.967896	0.987308	0.963805	0.98082	0.97809	0.979362	0.977598	-1	0.771598	0.977308	0.975163	0.985779	0.968506	0.975431	0.97926	0.959733	0.976677	0.980276	0.97953	0.977702	0.976815	0.929243	0.772145	0.981267	0.97425	0.961641	0.979762	0.977489	0.979545	0.978896	0.923041	0.972785	0.97559	0.977882	0.980767	0.957295	0.97123	0.964523	0.967912	0.948078
DYN157_Koja	DYN270_Paka	1	1	3	2	0.991167	0.966114	0.977477	0.955515	0.961099	0.968067	0.956813	0.955731	0.970365	0.971302	0.972711	0.965689	0.767379	0.963357	0.967821	0.965867	0.960692	-1	0.968974	0.961095	0.9696	0.967946	0.964791	0.964333	0.970165	0.923864	0.767486	0.970523	0.967533	0.952989	0.965981	0.969059	0.958405	0.969523	0.922485	0.95809	0.968385	0.968606	0.964506	0.95796	0.959667	0.965313	0.952611	0.942835
DB_Calypso_2012_1164	DYN-MC2	1	1	4	2	0.999793	0.973396	0.977474	0.967721	0.969112	0.966374	0.967093	0.977397	0.960212	0.961929	0.963168	0.969643	0.778535	0.969259	0.96113	0.967266	0.964413	0.986089	0.959976	0.957903	0.961063	0.963692	0.966325	0.968783	0.963978	0.919151	0.778289	0.963562	0.958977	0.969923	0.969695	0.963081	0.971206	0.961388	0.919937	0.971754	0.964365	0.960183	0.967573	0.9554	0.971463	0.957226	0.963174	0.94889
DYN348_2_Prata_Ana	DYN_2013-098_Mshia_Wa_Komba	1	1	3	2	-1	0.963934	0.977474	0.953893	0.957071	0.973494	0.954201	0.9547	0.975433	0.975803	0.967928	0.965331	0.962474	0.962129	0.973853	0.967997	0.960485	0.984385	0.976876	0.956011	0.974317	0.972155	0.965994	0.963288	0.972307	0.923249	0.965346	0.978648	0.971945	0.948629	0.964752	0.975418	0.958863	0.97692	0.920844	0.955828	0.96997	0.976211	0.96342	0.954456	0.957869	0.961389	0.953291	0.945877
DYN097_Galeo	DYN284_Pisang_Berlin_IDN074	1	1	2	2	0.966574	-1	0.977471	0.969969	-1	0.97444	0.975248	0.982432	0.966604	0.968364	0.967298	0.983265	0.766899	0.974519	0.965079	0.976061	0.981323	0.961631	0.964531	0.962781	0.967095	0.971646	0.979465	0.97432	0.969162	0.925188	0.769347	0.967189	0.968063	0.966741	0.976769	0.965509	0.979245	0.96533	0.919918	0.97498	0.966847	0.964584	0.9765	0.960997	0.970966	0.961911	0.967944	0.950718
DYN104_Grande_Naine	DYN_ITC1187_Tomolo	1	1	3	2	0.989526	0.975737	0.977467	0.949333	0.950931	0.979989	0.941565	0.950518	-1	0.988725	0.976928	0.971207	0.753478	0.966738	0.981387	0.97543	0.960548	0.967885	0.984369	0.951515	0.987497	0.978847	0.980128	0.972098	0.986806	0.931511	0.755128	0.984051	0.979727	0.93731	0.974648	0.98072	0.9578	0.982197	0.921914	0.952167	0.979724	0.980056	0.974251	0.950306	0.958558	0.961052	0.953072	0.940983
DYN348_2_Prata_Ana	DYN348_2_Prata_Ana	1	1	3	3	0.999875	0.965195	0.977466	0.956811	0.959716	0.974855	0.957694	0.958137	0.976995	0.97689	0.968596	0.967311	0.966062	0.964123	0.975443	0.968931	0.962401	0.984357	0.978222	0.95904	0.976129	0.973292	0.967703	0.964823	0.973176	0.92482	0.970254	0.979841	0.972721	0.952793	0.965925	0.976899	0.961646	0.978417	0.923711	0.95836	0.971302	0.977679	0.96463	0.957197	0.961012	0.963494	0.955876	0.950072
DYN127_IDN_077	DYN309_Pisang_Papan	1	1	2	3	0.960762	0.967271	0.977458	-1	0.992266	0.963007	0.989728	0.979692	0.959755	0.959786	0.959237	0.966147	0.769603	0.969862	0.957718	0.96874	0.994241	0.959998	0.958853	0.967889	0.959561	0.964598	0.966167	0.967269	0.961218	0.915205	0.77227	0.959173	0.959586	0.977291	0.967635	0.958115	0.979714	0.958609	0.913807	0.981483	0.960443	0.958502	0.966906	0.976247	0.973646	0.953678	0.961593	0.955122
DYN293_Pisang_Jari_Buaya_BS312	DYN314_Pisang_Rajah	1	1	2	3	0.997416	0.97076	0.977448	0.958648	0.961347	0.974197	0.957934	0.960042	0.974683	0.975061	0.971174	0.967993	0.94385	0.966463	0.975079	0.970365	0.9637	0.978626	0.97478	0.962953	0.974643	0.974376	0.970941	0.967329	0.973438	0.942714	0.950768	0.975943	0.975595	0.952858	0.969591	0.975257	0.963714	0.975383	0.941512	0.959247	0.971809	0.974684	0.968704	0.961735	0.962978	0.971456	0.958553	0.976277
DYN097_Galeo	DYN292_Pisang_Jaran	1	1	2	2	0.964866	-1	0.977423	0.97015	0.967976	0.971742	0.963407	0.981084	0.965873	0.967411	0.972996	0.978469	0.761358	0.975321	0.961334	0.977855	0.979556	0.956476	0.962248	0.978454	0.965537	0.973603	0.975906	0.970829	0.963966	0.924546	0.766605	0.963765	0.971442	0.952392	0.972818	0.962461	0.976771	0.962933	0.919048	0.970243	0.960627	0.960785	0.973509	-1	0.969875	0.977244	0.963289	0.950899
DYN281_Pisang_Bangkahulu	DYN305_Pisang_Mas	1	1	2	2	0.957833	0.964138	0.977408	0.977147	0.981119	0.960616	0.957745	0.972586	0.958291	0.958446	0.957376	0.961944	0.765944	0.965222	0.956706	0.9667	-1	0.952896	0.956562	0.966455	0.958568	0.962334	0.965047	0.963477	0.961152	0.913465	0.76751	0.957489	0.958119	0.959566	0.964706	0.955846	0.979521	0.956551	0.909408	0.970729	0.958903	0.95767	0.963654	0.971629	-1	0.951045	0.959865	0.954864
DYN067_Dibit	DYN122_Hom_Thong_Mokho	1	1	2	3	0.976419	0.982795	0.9774	0.964851	0.9658	0.98215	0.958718	0.978646	0.977653	0.97853	0.977441	0.98002	0.765705	0.977846	0.977362	0.981146	0.969614	0.965752	0.978275	0.965689	0.977285	0.97908	0.983613	0.97678	0.977359	0.929761	0.769644	0.979707	0.975956	0.959786	0.980617	0.976819	0.974698	0.977141	0.925483	0.973077	0.980124	0.976768	-1	0.958775	0.972846	0.962406	0.967506	0.953546
DYN168_Lady_Finger	DYN293_Pisang_Jari_Buaya_BS312	1	1	3	2	0.997398	0.970304	0.977397	0.958771	0.961452	0.97437	0.958308	0.960202	0.974844	0.974825	0.971578	0.968094	0.96327	0.966429	0.975482	0.969801	0.963715	0.978733	0.97604	0.963404	0.974608	0.973996	0.971173	0.967018	0.973804	0.942816	0.971197	0.976476	0.975121	0.952996	0.968923	0.976237	0.963997	0.976458	0.940854	0.959347	0.971788	0.974485	0.968989	0.962063	0.963249	0.971472	0.958372	0.976438
DYN153_Kingala_1	DYN_ITC0078_Wh_o_Gu	1	1	3	3	0.98651	0.978781	0.977395	0.967616	0.96962	0.972982	0.966938	0.97344	0.967815	0.970122	0.984644	0.975433	0.957902	0.978064	0.966197	0.978807	0.969911	0.975197	0.9671	0.972593	0.968377	0.975622	0.977692	0.978459	0.969791	0.934455	0.967592	0.969167	0.973301	0.960695	0.976941	0.967327	0.97171	0.968795	0.933832	0.974774	0.970493	0.968387	0.976977	0.969732	0.975276	0.975446	0.965578	0.955276
DYN190_Manang	DYN305_Pisang_Mas	1	1	2	2	0.957119	0.968405	0.977378	0.972803	0.978142	0.964365	0.954859	0.974706	0.961761	0.962846	0.958605	0.965611	0.76149	0.967468	0.959732	0.971343	-1	0.950338	0.960768	0.963788	0.962075	0.965823	0.967565	0.966948	0.9653	0.916647	0.764372	0.960782	0.963309	0.954515	0.966101	0.959738	0.980234	0.960279	0.912595	0.965874	0.962743	0.961176	0.970003	0.967687	0.968076	0.952971	-1	0.951148
DYN157_Koja	DYN_ITC1031_Veinte_Cohol	1	1	3	2	0.98436	0.974243	0.977362	0.961332	0.96658	0.978864	0.956275	0.959691	0.982535	0.983183	0.980047	0.971601	0.766866	0.970192	0.982747	0.977691	0.972465	0.979844	0.980922	0.962143	0.983028	0.980315	0.976092	0.981211	0.985905	0.933004	0.769693	0.982252	0.980275	0.954421	0.977625	0.983508	0.966841	0.98139	0.934664	0.959201	0.985884	0.980903	0.976462	0.962394	0.962777	0.970104	0.961387	0.946517
DYN293_Pisang_Jari_Buaya_BS312	DYN348_2_Prata_Ana	1	1	2	3	0.997419	0.970197	0.977356	0.958703	0.96131	0.973426	0.958026	0.96013	0.974045	0.974351	0.970375	0.967176	0.965032	0.96632	0.973868	0.969694	0.963677	0.978658	0.974054	0.963041	0.973473	0.973897	0.970145	0.966854	0.972688	0.941847	0.969219	0.975071	0.974371	0.953001	0.968828	0.974749	0.963776	0.974857	0.94018	0.959331	0.970644	0.973587	0.968306	0.961705	0.963033	0.97101	0.958343	0.976369
DYN-MPa2	DYN088_Figue_rose	1	1	2	3	0.981088	0.977119	0.977346	0.968926	0.968036	0.969331	0.966525	0.98328	0.963384	0.964382	0.965692	0.972925	0.772525	0.976018	0.963529	0.974072	0.967678	0.977776	0.963299	0.967205	0.963515	0.968588	0.972366	0.969647	0.963968	0.921929	0.771538	0.964956	0.963768	0.964795	0.973121	0.964644	0.978263	0.963153	0.919287	0.974392	0.965146	0.96312	0.972221	0.959975	0.977356	0.960841	0.978739	0.954549
DYN305_Pisang_Mas	DYN_ITC0822_Tonton_Kepa	1	1	2	2	0.959406	0.964194	0.977345	0.966766	0.971951	0.96513	0.948498	0.955437	0.971386	0.971658	0.963857	0.96663	0.760021	0.963495	0.969523	0.973068	-1	0.952474	0.970915	0.960253	0.971506	0.971705	0.970297	0.967897	0.975396	-1	0.762038	0.968278	0.971441	0.947022	0.966983	0.965974	0.969689	0.969174	0.979188	0.955473	0.971415	0.96891	0.96994	0.967172	0.958624	0.959443	0.953635	0.964674
DYN-PP2	DYN279_Pisang_Ambon	1	1	2	3	0.972261	0.969467	0.977343	0.965472	0.96697	0.95907	0.967378	0.980372	0.956295	0.956962	0.966208	0.965377	0.766814	0.976627	0.95276	0.968115	0.96769	0.963723	0.954175	0.98659	0.955383	0.965233	0.968192	0.964621	0.955334	0.924582	0.768578	0.955202	0.958434	0.959424	0.968029	0.95358	0.97383	0.955121	0.923471	0.974978	0.953864	0.954664	0.967431	0.972747	0.97422	0.967315	0.961871	0.977963
DYN-F1-048	DYN122_Hom_Thong_Mokho	1	1	2	3	0.981926	0.984135	0.977331	0.972588	0.970404	0.98777	0.965672	0.979243	0.976678	0.978454	0.975468	0.979598	0.775911	0.976563	0.977788	0.976658	0.971459	0.973361	0.977991	0.964441	0.977668	0.978439	0.980537	0.976987	0.977307	0.929047	0.778575	0.980726	0.974936	0.969735	0.97989	0.980243	0.976596	0.977465	0.92558	0.977274	0.976004	0.978028	0.97806	0.960323	0.978732	0.963244	0.970048	0.957957
DYN270_Paka	DYN310_Pisang_Pipit	1	1	2	2	0.980018	0.959275	0.977314	0.956743	0.96193	0.95437	0.959681	0.962585	0.953731	0.955374	0.966208	0.957937	0.76187	0.965871	0.951284	0.960278	0.961136	-1	0.951839	-1	0.953273	0.960395	0.961677	0.956127	0.95418	0.913226	0.760069	0.952093	0.960032	0.955417	0.963284	0.951323	0.960347	0.952397	0.911407	0.963974	0.953341	0.950567	0.958457	0.968587	0.963239	0.966932	0.951314	0.950852
DYN204_Microcarpa	DYN_2013-098_Mshia_Wa_Komba	1	1	2	2	-1	0.96096	0.977312	0.952215	0.958356	0.962308	0.954632	0.953279	0.962705	0.964851	0.97107	0.960241	0.766782	0.964232	0.961202	0.967712	0.961977	0.973686	0.963163	0.963713	0.963411	0.96734	0.964684	0.962411	0.96401	0.91932	0.765832	0.963185	0.967493	0.945452	0.965544	0.962359	0.958658	0.962843	0.916102	0.955134	0.962412	0.961293	0.960835	0.963246	0.957137	0.969325	0.949774	0.940236
DYN121_Hom_Sakhon_Nakhon	DYN_ITC0434_Racadag	1	1	3	2	0.974775	0.972727	0.977308	0.970631	0.973357	0.97343	0.965049	0.969641	0.972852	0.97515	0.979595	0.970247	0.76936	0.977003	0.970663	0.978366	0.980456	0.965894	0.971719	0.977401	0.973326	0.978258	0.979258	0.980301	0.976697	0.928579	0.771137	0.973124	0.9781	0.962037	0.981617	0.973039	0.975186	0.972391	0.92718	0.970632	0.974998	0.971635	0.974736	0.974784	0.973888	0.975045	0.965503	0.956299
DYN207_Mnalouki	DYN298_Pisang_Kelat	1	1	3	3	0.981432	0.969315	0.97729	0.962194	0.967072	0.965814	0.965132	0.96679	0.965209	0.967	0.977282	0.96947	0.967515	0.975821	0.964765	0.973626	0.968948	0.970134	0.964629	0.9757	0.96553	0.973099	0.972275	0.971839	0.966258	0.933065	0.967427	0.963853	0.969585	0.958502	0.974431	0.965292	0.968199	0.964883	0.933279	0.967903	0.966634	0.964406	0.970489	0.971905	0.968242	0.974813	0.961142	0.958453
DYN270_Paka	DYN_ITC0946_Merik	1	1	2	3	0.989235	0.971063	0.977284	0.955275	0.958726	0.971097	0.952754	0.953761	0.975781	0.976245	0.977645	0.966975	0.764366	0.963648	0.972028	0.970486	0.961358	-1	0.974169	0.962867	0.972942	0.973061	0.970571	0.968152	0.974614	0.929185	0.763686	0.974102	0.974751	0.947299	0.971781	0.972605	0.958856	0.972788	0.924114	0.955882	0.973434	0.970642	0.969612	0.961042	0.958129	0.973103	0.952028	0.941217
DYN-110-1	DYN279_Pisang_Ambon	1	1	2	3	0.977996	0.979452	0.977276	0.970711	0.973574	0.96532	0.974389	0.988634	0.95994	0.96234	0.969947	0.971714	0.772508	0.979912	0.958868	0.972759	0.969605	0.970163	0.959901	0.971592	0.959921	0.970257	0.972708	0.973902	0.963451	0.921632	0.773795	0.961444	0.963356	0.982711	0.974172	0.960467	0.979055	0.960543	0.918526	0.981973	0.961325	0.959208	0.973295	0.963478	0.980205	0.961571	0.97823	0.954755
DYN121_Hom_Sakhon_Nakhon	DYN_ITC0946_Merik	1	1	3	3	0.978478	0.979349	0.977275	0.966294	0.967744	0.97985	0.964084	0.967997	0.982847	0.984297	0.98841	0.978564	0.768116	0.980037	0.978331	0.984599	0.974707	0.969272	0.982494	0.980481	0.9809	0.98679	0.984585	0.981656	0.982853	0.935777	0.770039	0.981918	0.9858	0.957992	0.985022	0.979554	0.972375	0.981556	0.932143	0.970255	0.980797	0.979798	0.979837	0.976705	0.972316	0.984181	0.964023	0.955778
DYN-F1-048	DYN284_Pisang_Berlin_IDN074	1	1	2	2	0.968503	0.974453	0.977271	0.972378	-1	0.970052	0.975746	0.971621	0.965683	0.967535	0.967232	0.97216	0.771765	0.970453	0.96541	0.972452	0.980998	0.966406	0.964325	0.959365	0.96596	0.971465	0.976443	0.973314	0.969973	0.924903	0.770995	0.966115	0.967314	0.974274	0.973898	0.96663	0.974665	0.964989	0.921239	0.971747	0.968104	0.965198	0.971613	0.95938	0.971151	0.959686	0.963548	0.951291
DYN-MK1	DYN106_Gros_Michel	1	1	2	3	0.991108	0.980949	0.977254	0.962909	0.966575	0.973183	0.965548	0.990702	0.963233	0.965568	0.964313	0.976896	0.772584	0.977893	0.962344	0.974316	0.965388	0.97308	0.962812	0.965622	0.963429	0.968203	0.969943	0.969992	0.963566	0.919646	0.774699	0.965552	0.964239	0.963015	0.969112	0.962799	0.979998	0.963956	0.916837	0.973698	0.961961	0.963037	0.973722	0.958012	0.971634	0.956903	0.984332	0.949911
DYN148_Khai_Nai_on	DYN305_Pisang_Mas	1	1	2	2	0.956909	0.974917	0.977248	0.980737	0.984572	0.963228	0.964214	-1	0.954846	0.955135	0.955483	0.969215	0.765355	0.973859	0.953974	0.971237	-1	0.950637	0.953654	0.967123	0.95469	0.962389	0.966488	0.966915	0.95759	0.913093	0.769626	0.954218	0.954844	0.960149	0.966581	0.953502	0.99212	0.953375	0.909007	0.975423	0.956053	0.954699	0.971833	0.972168	0.974074	0.95156	0.9692	0.953541
DYN046_Buitenzorg	DYN270_Paka	1	1	2	2	0.984667	0.962604	0.977241	0.956947	0.961075	0.963707	0.956973	0.954832	0.964274	0.965841	0.972455	0.961228	0.766303	0.963419	0.962242	0.964708	0.962446	-1	0.96297	0.966217	0.963405	0.966606	0.965536	0.961673	0.964747	0.9197	0.764588	0.963281	0.967194	0.950321	0.966422	0.963474	0.95865	0.962922	0.917078	0.957122	0.962738	0.961099	0.962184	0.965178	0.958231	0.970266	0.950053	0.941454
DYN-MPa2	DYN121_Hom_Sakhon_Nakhon	1	1	2	3	0.983497	0.973819	0.977226	0.969265	0.970016	0.967583	0.967743	0.976615	0.964757	0.966962	0.974809	0.972056	0.773897	0.977018	0.964275	0.974651	0.96954	0.981501	0.965278	0.971579	0.965521	0.97227	0.974752	0.970593	0.967665	0.924085	0.771941	0.966567	0.967733	0.965455	0.976256	0.96589	0.974707	0.965916	0.921182	0.976285	0.968677	0.965344	0.972185	0.964713	0.978587	0.967604	0.976092	0.95456
DYN112_Guyod	DYN279_Pisang_Ambon	1	1	2	3	0.981563	0.984261	0.977224	0.956816	0.959271	0.979436	0.952026	0.966296	0.980302	0.982027	0.984065	0.97677	0.758302	0.975799	0.977264	0.982353	0.964976	0.964245	0.981764	0.9623	0.979479	0.983075	0.984967	0.976901	0.981264	0.929901	0.760935	0.980196	-1	0.943981	0.978823	0.978988	0.96765	0.979211	0.922425	0.962364	0.977115	0.976029	0.980145	0.958955	0.963874	0.969761	0.961764	0.942427
DYN-MK1	DYN314_Pisang_Rajah	1	1	2	3	0.991104	0.979997	0.977201	0.961021	0.964453	0.972892	0.962451	0.98467	0.963303	0.965397	0.96472	0.974791	0.941404	0.975664	0.962743	0.97242	0.964246	0.973483	0.961885	0.964701	0.964546	0.966315	0.968359	0.969662	0.964586	0.924416	0.950174	0.964971	0.964483	0.960825	0.969124	0.962474	0.975332	0.962897	0.921965	0.9709	0.962877	0.962929	0.9715	0.957864	0.970056	0.958575	0.983076	0.952456
DYN286_Pisang_Ceylan	DYN_ITC0078_Wh_o_Gu	1	1	3	3	0.981332	0.979786	0.977194	0.966982	0.970808	0.975833	0.969622	0.973692	0.971758	0.973444	0.987488	0.977419	0.959253	0.982595	0.969274	0.982361	0.973115	0.972145	0.970657	0.9797	0.971985	0.981774	0.980917	0.979481	0.969884	0.936165	0.971482	0.972722	0.975299	0.959353	0.979305	0.971164	0.973482	0.972207	0.935565	0.975842	0.97134	0.971188	0.977929	0.976338	0.975699	0.981559	0.966582	0.960007
DYN297_Pisang_Kayu	DYN_ITC1031_Veinte_Cohol	1	1	3	2	0.972781	0.975617	0.977193	0.965586	0.970209	0.978078	0.959914	0.966393	0.977854	0.979044	0.985917	0.973353	0.76284	0.97814	0.979637	0.9812	0.977908	0.964426	0.977801	0.976128	0.979026	0.982225	0.980861	0.984283	0.981107	0.931995	0.764912	0.979581	0.979384	0.956435	0.982119	0.979473	0.973929	0.978401	0.9335	0.965964	0.982023	0.978192	0.980296	0.973194	0.96966	0.977302	0.965337	0.95595
DYN207_Mnalouki	DYN_ITC0434_Racadag	1	1	3	2	0.982032	0.970982	0.97717	0.961908	0.965402	0.976881	0.953466	0.95827	0.979126	0.98152	0.972337	0.968557	0.912472	0.969093	0.978912	0.974898	0.973657	0.967817	0.978474	0.962123	0.979311	0.977731	0.975583	0.976699	0.980567	0.933057	0.917397	0.978825	0.981179	0.952441	0.977073	0.980706	0.967158	0.97753	0.931553	0.958402	0.980592	0.978946	0.972528	0.962618	0.961544	0.966485	0.959288	0.949866
DYN-F1-050	DYN122_Hom_Thong_Mokho	1	1	2	3	0.98159	0.983685	0.977161	0.972385	0.971062	0.987723	0.965371	0.978277	0.976704	0.978446	0.975228	0.979418	0.774989	0.97629	0.977797	0.976729	0.972286	0.973026	0.977985	0.964611	0.977667	0.978449	0.980377	0.977553	0.977944	0.928925	0.777771	0.980674	0.974889	0.973474	0.980428	0.980154	0.976723	0.977458	0.925285	0.976844	0.976478	0.978013	0.977823	0.960449	0.978284	0.96301	0.969602	0.957811
DYN-MK1	DYN168_Lady_Finger	1	1	2	3	0.991082	0.979744	0.977159	0.961388	0.964636	0.972647	0.962892	0.984835	0.964533	0.965998	0.964752	0.974511	0.961137	0.975566	0.962906	0.972232	0.964598	0.973631	0.963264	0.965146	0.964911	0.96644	0.969267	0.969815	0.965952	0.924476	0.970989	0.965367	0.965271	0.960944	0.968924	0.963133	0.976068	0.963456	0.921306	0.970998	0.963669	0.961908	0.972352	0.958524	0.970282	0.9589	0.98289	0.952902
DYN-MK1	DYN348_2_Prata_Ana	1	1	2	3	0.991113	0.979073	0.977149	0.961018	0.964424	0.972201	0.962578	0.984762	0.962866	0.96491	0.96415	0.974111	0.96291	0.975501	0.961496	0.971566	0.964226	0.973536	0.961406	0.964762	0.962898	0.965786	0.967384	0.96907	0.963954	0.92319	0.969006	0.964382	0.963646	0.960988	0.968348	0.96186	0.975409	0.962354	0.920376	0.971	0.961687	0.961571	0.970852	0.957861	0.97006	0.957913	0.982853	0.952639
DYN031_Beram	DYN292_Pisang_Jaran	1	1	2	2	0.963285	0.968403	0.97714	0.965583	0.966424	0.965359	0.956108	0.963404	0.964651	0.966803	0.974113	0.967239	0.757197	0.983358	0.962428	0.976002	0.979902	0.954756	0.961667	0.978559	0.963829	0.974043	0.974565	0.975473	0.965407	0.923089	0.757218	0.96267	0.970369	0.948605	-1	0.962973	0.968845	0.962433	0.920407	0.96131	0.963828	0.959851	0.970224	-1	0.963241	0.97649	0.956693	0.950022
DYN104_Grande_Naine	DYN_ITC0589_Gulum	1	1	3	2	0.990088	0.976376	0.977117	0.951329	0.952187	0.981369	0.942016	0.951859	0.987321	0.986871	0.975308	0.971328	0.754067	0.96701	0.98238	0.976171	0.96207	0.967124	0.983981	0.951617	-1	0.978867	0.980044	0.972753	0.985382	0.931866	0.756432	0.983275	0.980749	0.938518	0.974786	0.981062	0.959371	0.982364	0.921468	0.953374	0.981254	0.982255	0.974198	0.95055	0.959863	0.960613	0.954677	0.94192
DYN031_Beram	DYN122_Hom_Thong_Mokho	1	1	2	3	0.979564	0.983251	0.977115	0.966915	0.967452	0.983442	0.960365	0.975392	0.976866	0.97811	0.979156	0.979125	0.768039	0.986105	0.977272	0.979036	0.971607	0.968097	0.977228	0.968338	0.976219	0.979851	0.982131	0.981948	0.977032	0.929015	0.769139	0.980301	0.974391	0.958706	-1	0.978447	0.974053	0.977241	0.926747	0.974286	0.976669	0.976825	0.979007	0.961531	0.975646	0.966412	0.966441	0.954894
DYN305_Pisang_Mas	DYN_ITC1345_Pisang_Kra	1	1	2	2	0.959601	0.964509	0.977113	0.97543	0.976317	0.964797	0.953559	0.962294	0.962061	0.96312	0.958252	0.964459	0.763326	0.962816	0.960232	0.968575	-1	0.955588	0.959818	0.957091	0.962483	0.966325	0.965554	0.966125	0.965135	0.919211	0.765423	0.961949	0.962559	0.955632	0.964485	0.961063	0.975122	0.960834	0.91609	0.961186	0.963059	0.961825	0.965038	0.964683	0.964742	0.953338	0.956827	0.949215
DYN040_Borneo	DYN104_Grande_Naine	1	1	2	3	0.987285	0.971055	0.977104	0.955098	0.954286	0.97586	0.944828	0.955025	0.970179	0.973122	0.969295	0.966266	0.757551	0.964163	0.970471	0.97021	0.96336	0.967028	0.971158	0.951907	0.97129	0.972662	0.97205	0.965023	0.97099	0.921784	0.758024	0.973328	0.970931	0.943153	0.969901	0.973428	0.964305	0.971279	0.914758	0.95483	0.968749	0.971058	0.966376	0.951962	0.960362	0.956068	0.953821	0.943049
DYN-MPa2	DYN122_Hom_Thong_Mokho	1	1	2	3	0.986419	0.978677	0.977089	0.968491	0.967611	0.972716	0.961537	0.979126	0.966902	0.968408	0.96739	0.971049	0.772287	0.971193	0.965802	0.971749	0.967839	0.979312	0.966135	0.96454	0.965611	0.968751	0.973986	0.966393	0.967162	0.922536	0.771956	0.96809	0.965661	0.962027	0.973418	0.966562	0.975052	0.965775	0.917963	0.975321	0.965884	0.965768	0.973016	0.957834	0.97725	0.959148	0.975912	0.954134
DYN157_Koja	DYN377_Sowmuk	1	1	3	2	0.984662	0.976042	0.977083	0.961129	0.96649	0.977022	0.958416	0.966913	0.981112	0.982888	0.976869	0.975083	0.764662	0.984875	0.978785	0.987896	0.970964	0.978603	0.978076	0.96807	0.982021	0.985598	0.978646	-1	0.981655	0.931779	0.769249	0.979836	0.980552	0.956695	0.983413	0.980288	0.968962	0.977958	0.931751	0.964498	0.981162	0.977523	0.978148	0.964911	0.967339	0.97116	0.962597	0.94816
DYN279_Pisang_Ambon	DYN303_Pisang_Lilin	1	1	3	2	0.978216	0.972781	0.977079	0.971847	0.968931	0.959379	0.971369	0.98071	0.954801	0.955871	0.963537	0.96616	0.774374	0.977047	0.954193	0.966991	0.965882	0.972979	0.953014	0.967665	0.954577	0.962926	0.967045	0.969275	0.957117	0.916803	0.776641	0.954934	0.957561	0.971918	0.969357	0.954282	0.972982	0.954142	0.91829	0.974889	0.958009	0.953496	0.966764	0.962727	0.988559	0.95938	0.965157	0.953454
DYN-MC2	DYN305_Pisang_Mas	1	1	2	2	0.973735	0.958726	0.977077	0.974951	0.975993	0.953481	0.952583	0.95995	0.950419	0.950953	0.947972	0.955657	0.765045	0.957033	0.949172	0.959056	-1	0.961735	0.947854	0.953876	0.950586	0.955454	0.953387	0.956883	0.955223	0.909249	0.764794	0.949097	0.950841	0.95627	0.957544	0.948704	0.967751	0.948297	0.908207	0.960454	0.953108	0.948666	0.956999	0.961442	0.963286	0.94583	0.950885	0.944126
DYN122_Hom_Thong_Mokho	DYN_ITC1031_Veinte_Cohol	1	1	3	2	0.978906	0.979346	0.977071	0.967188	0.969819	0.982625	0.957918	0.971473	0.976686	0.977941	0.975483	0.975058	0.768474	0.973211	0.97964	0.975809	0.974885	0.967998	0.977463	0.961698	0.977253	0.977362	0.978117	0.980204	0.98095	0.930122	0.770862	0.979052	0.974293	0.960162	0.980165	0.979622	0.974127	0.976021	0.931997	0.969355	0.980807	0.977022	0.978459	0.959042	0.972065	0.963229	0.965441	0.953474
DYN088_Figue_rose	DYN127_IDN_077	1	1	3	2	0.964404	0.973622	0.977054	-1	0.975006	0.967247	0.971306	0.986029	0.959285	0.960746	0.962719	0.970368	0.770323	0.97735	0.959367	0.972723	0.983487	0.959883	0.959638	0.969745	0.960012	0.966919	0.97063	0.971396	0.961029	0.919739	0.774058	0.960318	0.961764	0.969869	0.971986	0.960783	0.981263	0.959759	0.918506	0.981713	0.96148	0.958775	0.971072	0.972395	0.978379	0.958747	0.967715	0.959204
DYN305_Pisang_Mas	DYN426_Yangambi_km5	1	1	2	3	0.959384	0.968313	0.977039	0.999647	0.985529	0.961164	0.963876	0.975295	0.955004	0.955368	0.954628	0.964448	0.768845	0.964773	0.953056	0.964925	-1	0.957093	0.953377	0.963936	0.955166	0.961326	0.961816	0.963718	0.958569	0.914474	0.772856	0.953617	0.954857	0.966703	0.962138	0.953072	0.981717	0.953258	0.912525	0.97973	0.956334	0.954172	0.965355	0.969909	0.972408	0.950523	0.959337	0.953485
DYN127_IDN_077	DYN135_Intokatoke	1	1	2	3	0.967921	0.973385	0.977025	-1	0.971366	0.969296	0.964622	0.970821	0.967874	0.970214	0.972279	0.970864	0.76459	0.974106	0.964893	0.973942	0.982697	0.961894	0.965822	0.978515	0.96921	0.973206	0.9736	0.971766	0.968914	0.926805	0.76898	0.965979	0.973032	0.957684	0.972211	0.965474	0.973046	0.965906	0.924682	0.972935	0.966359	0.965017	0.970966	0.984161	0.969893	0.974592	0.960556	0.955026
DYN135_Intokatoke	DYN270_Paka	1	1	3	2	0.988569	0.967434	0.977014	0.9556	0.960985	0.967992	0.95654	0.956574	0.971414	0.972466	0.976834	0.965359	0.765581	0.965343	0.967829	0.968347	0.961985	-1	0.96955	0.968287	0.970893	0.970054	0.968079	0.96676	0.970821	0.926478	0.765	0.969542	0.972439	0.949686	0.96935	0.968825	0.959311	0.96966	0.923559	0.958762	0.969666	0.967907	0.966347	0.965429	0.960031	0.975401	0.953121	0.943463
DB_Calypso_2012_1164	DYN_ITC1245_Papat	1	1	4	2	0.990666	0.982314	0.976979	0.956134	0.958386	0.9871	0.94935	0.962571	0.990095	-1	0.978773	0.979669	0.760677	0.972359	0.984857	0.9804	0.961532	0.972335	0.987793	0.951606	0.988091	0.983342	0.984552	0.978219	0.991124	0.933696	0.762562	0.987403	0.982828	0.94697	0.979297	0.985884	0.966174	0.986802	0.924346	0.959077	0.983477	0.985433	0.982149	0.950415	0.962169	0.962446	0.962566	0.940357
DYN157_Koja	DYN171_Laknao	1	1	3	3	0.984985	0.975508	0.976961	0.960171	0.964414	0.981153	0.958577	0.960599	0.987016	0.987743	0.98219	0.975795	0.935859	0.971298	0.984602	0.980002	0.968296	0.980598	0.986517	0.966249	0.987369	0.983064	0.980114	0.976152	0.985439	0.938474	0.942144	0.986062	0.988019	0.954422	0.975515	0.984997	0.966495	0.985528	0.934839	0.961485	0.984573	0.984619	0.977137	0.965607	0.964637	0.975097	0.962941	0.952915
DYN-MPi2	DYN157_Koja	1	1	2	3	0.976284	0.969452	0.976932	0.96073	0.965867	0.966775	0.962331	0.968445	0.967004	0.967637	0.970344	0.967425	0.763737	0.973033	0.96285	0.970544	0.969063	0.973625	0.962887	0.983759	0.966925	0.968841	0.971963	0.967519	0.966756	0.925691	0.767104	0.964959	0.971606	0.956908	0.968041	0.962041	0.969027	0.96323	0.923671	0.965691	0.965252	0.964363	0.972083	0.970244	0.966063	0.969327	0.981976	0.954425
DYN_ITC0078_Wh_o_Gu	DYN_ITC0434_Racadag	1	1	3	2	0.973927	0.97124	0.976928	0.962623	0.968608	0.979607	0.959323	0.960234	0.981738	0.983894	0.988778	0.971249	0.765032	0.976892	0.979912	0.981622	0.977378	0.964433	0.980627	0.975191	0.981337	0.98332	0.981051	0.983194	0.982227	0.93257	0.766944	0.982809	0.984885	0.951995	0.982364	0.982991	0.968233	0.980764	0.931741	0.961919	0.981932	0.980457	0.978689	0.974763	0.963771	0.979565	0.961136	0.950062
DYN163_Kunnan	DYN305_Pisang_Mas	1	1	2	2	0.958555	0.961353	0.976925	0.975957	0.976252	0.957916	0.954551	0.966612	0.954093	0.954657	0.952092	0.958806	0.953695	0.960579	0.953368	0.963284	-1	0.951169	0.952681	0.959322	0.954826	0.957674	0.958818	0.960968	0.957253	0.916831	-1	0.953997	0.95431	0.954048	0.958939	0.952964	0.973751	0.95222	0.913173	0.964419	0.955441	0.953158	0.961034	0.968085	0.967673	0.949382	0.955635	0.952407
DYN281_Pisang_Bangkahulu	DYN309_Pisang_Papan	1	1	2	3	0.964901	0.970724	0.97692	0.975917	0.991387	0.963385	0.991865	0.983254	0.960687	0.960619	0.963583	0.968257	0.774329	0.973336	0.959865	0.969905	0.983986	0.96251	0.959865	0.973839	0.96061	0.965055	0.969777	0.968733	0.963296	0.917547	0.776701	0.961618	0.961199	0.980081	0.971171	0.959675	0.980304	0.960218	0.915005	0.983072	0.963631	0.960946	0.969552	0.970877	-1	0.957783	0.966386	0.959086
DYN271_Palang	DYN_ITC1704_Kole	1	1	3	2	0.970326	0.991024	0.97691	0.970213	0.984092	0.971504	0.974469	0.984624	0.965121	0.96556	0.977076	0.98115	0.768165	0.980276	0.962316	0.978939	0.979298	0.963367	0.963236	0.97893	0.9649	0.973899	0.979317	0.976465	0.968432	0.927581	0.770294	0.963459	0.969768	0.962994	0.980043	0.963268	0.979021	0.96324	0.923587	0.976614	0.965827	0.960941	0.977999	0.975487	0.972993	0.977398	0.967375	0.953352
[truncated: 63,779 more rows]
[truncated: 108 more columns]

## Sheet: Table S4
Table S4: Global parentage trio results for synthetic F1 trios.
Child	Proportion of SNP sites in accordance with synthetic F1 trio
DYN-110-1	0.999456
DYN-Borli1	0.999098
DYN-F1-048	0.999679
DYN-F1-050	0.99972
DYN-F1-061	0.999474
DYN-F1-075	0.999624
DYN-MC2	0.999599
DYN-MG3	0.999197
DYN-MK1	0.999644
DYN-MPa2	0.999387
DYN-MPi2	0.999365
DYN-PP2	0.999362
Min. value	0.999098

## Sheet: Table S5
Table S5: Global analysis of Mchare contribution.
[truncated: 152 more rows]
